# Supplementary material for: ﻿A taxonomic synopsis of Heliotropiaceae and new combinations in Heliotropium from Thailand
Source: PhytoKeys. 2023 Sep 21;232:189–210. doi: 10.3897/phytokeys.232.103647 (PMC10539915; doi:10.3897/phytokeys.232.103647)
Supplement: XML Treatment for Heliotropiaceae [file phytokeys.232.103647-treatment1.xml]

<!DOCTYPE tp:taxon-treatment
  PUBLIC "-//TaxonX//DTD Taxonomic Treatment Publishing DTD v0 20100105//EN" "tax-treatment-NSO.dtd">
<tp:taxon-treatment xmlns:tp="http://www.plazi.org/taxpub"><tp:treatment-meta><kwd-group><label>Taxon classification</label><kwd>
              <named-content content-type="kingdom">Plantae</named-content>
            </kwd><kwd>
              <named-content content-type="order">Boraginales</named-content>
            </kwd><kwd>
              <named-content content-type="family">Heliotropiaceae</named-content>
            </kwd></kwd-group><mixed-citation publication-type="journal"><person-group><name><surname>Rueangsawang</surname><given-names>Kanokorn</given-names></name><name><surname>Chantaranothai</surname><given-names>Pranom</given-names></name></person-group><article-title>﻿A taxonomic synopsis of <tp:taxon-name><tp:taxon-name-part taxon-name-part-type="family">Heliotropiaceae</tp:taxon-name-part></tp:taxon-name> and new combinations in <italic><tp:taxon-name><tp:taxon-name-part taxon-name-part-type="genus" reg="Heliotropium">Heliotropium</tp:taxon-name-part></tp:taxon-name></italic> from Thailand</article-title><source>PhytoKeys</source><day>21</day><month>09</month><year>2023</year><volume>232</volume><fpage>189</fpage><lpage>210</lpage><pub-id pub-id-type="doi">10.3897/phytokeys.232.103647</pub-id></mixed-citation></tp:treatment-meta><tp:nomenclature><label>﻿</label><tp:taxon-name>
            <object-id xmlns:xlink="http://www.w3.org/1999/xlink" content-type="arpha" xlink:type="simple">44ADB9EC-7FC9-5998-9285-B8375A94F313</object-id>
            <tp:taxon-name-part taxon-name-part-type="family">Heliotropiaceae</tp:taxon-name-part>
          </tp:taxon-name><tp:taxon-authority>Schrad., Commentat. Soc. Regiae Sci. Gött. Recent. 4: 192. 1819</tp:taxon-authority><tp:taxon-status xmlns:xlink="http://www.w3.org/1999/xlink" xlink:type="simple">nom. cons.</tp:taxon-status></tp:nomenclature><tp:treatment-sec sec-type="type genus" id="SECID0EWBAE"><title>Type genus.</title><p><italic><tp:taxon-name><tp:taxon-name-part taxon-name-part-type="genus" reg="Heliotropium">Heliotropium</tp:taxon-name-part></tp:taxon-name></italic> L.</p></tp:treatment-sec><tp:treatment-sec sec-type="description" id="SECID0EDCAE"><title>Description.</title><p>Annual or perennial herbs, climbing shrubs or small trees. Leaves simple, alternate, exstipulate, petiolate or sessile; lamina linear to ovate, apex acute to acuminate, margin entire or revolute. Inflorescences terminal or axillary, spike-like, scorpioid, subcapitate or subcorymbose cymes; with or without bracts. Flowers 5-merous, rarely 4-merous, bisexual, actinomorphic. Calyx 5-lobed, divided almost to the base, lobes linear to ovate, entire, persistent. Corolla white to pinkish-white, purple, pale green or greenish to yellowish, campanulate to funnel-shaped, lobes orbicular. Stamens 5, filaments adnate to the corolla tube. Pistil ovary superior, bicarpellate, usually 4-loculate, 1 ovule per locule, nectar disc at the base surrounds the ovary; style terminal, with a conical stigma structure forming a basal ring around style. Fruit dry or fleshy, separating into four 1-seeded nutlets or two 2-seeded nutlets. Seeds straight or curved, with endosperm.</p><p>Two genera and 12 species are found in Thailand.</p></tp:treatment-sec></tp:taxon-treatment>
