# Supplementary material for: ﻿A taxonomic synopsis of Heliotropiaceae and new combinations in Heliotropium from Thailand
Source: PhytoKeys. 2023 Sep 21;232:189–210. doi: 10.3897/phytokeys.232.103647 (PMC10539915; doi:10.3897/phytokeys.232.103647)
Supplement: XML Treatment for Euploca [file phytokeys.232.103647-treatment2.xml]

<!DOCTYPE tp:taxon-treatment
  PUBLIC "-//TaxonX//DTD Taxonomic Treatment Publishing DTD v0 20100105//EN" "tax-treatment-NSO.dtd">
<tp:taxon-treatment xmlns:tp="http://www.plazi.org/taxpub"><tp:treatment-meta><kwd-group><label>Taxon classification</label><kwd>
              <named-content content-type="kingdom">Plantae</named-content>
            </kwd><kwd>
              <named-content content-type="order">Boraginales</named-content>
            </kwd><kwd>
              <named-content content-type="family">Heliotropiaceae</named-content>
            </kwd></kwd-group><mixed-citation publication-type="journal"><person-group><name><surname>Rueangsawang</surname><given-names>Kanokorn</given-names></name><name><surname>Chantaranothai</surname><given-names>Pranom</given-names></name></person-group><article-title>﻿A taxonomic synopsis of <tp:taxon-name><tp:taxon-name-part taxon-name-part-type="family">Heliotropiaceae</tp:taxon-name-part></tp:taxon-name> and new combinations in <italic><tp:taxon-name><tp:taxon-name-part taxon-name-part-type="genus" reg="Heliotropium">Heliotropium</tp:taxon-name-part></tp:taxon-name></italic> from Thailand</article-title><source>PhytoKeys</source><day>21</day><month>09</month><year>2023</year><volume>232</volume><fpage>189</fpage><lpage>210</lpage><pub-id pub-id-type="doi">10.3897/phytokeys.232.103647</pub-id></mixed-citation></tp:treatment-meta><tp:nomenclature><label>﻿</label><tp:taxon-name>
            <object-id xmlns:xlink="http://www.w3.org/1999/xlink" content-type="arpha" xlink:type="simple">96E76C6D-2C87-5FB0-BB39-3EB5C95A34CB</object-id>
            <tp:taxon-name-part taxon-name-part-type="genus" reg="Euploca">Euploca</tp:taxon-name-part>
          </tp:taxon-name><tp:taxon-authority>Nutt., Trans. Amer. Philos. Soc., ser. 2, 5: 189. 1836.</tp:taxon-authority><tp:nomenclature-citation-list><tp:nomenclature-citation><tp:taxon-name>
                <tp:taxon-name-part taxon-name-part-type="genus" reg="Heliotropium">Heliotropium</tp:taxon-name-part>
              </tp:taxon-name><comment>[unranked] <tp:taxon-name><tp:taxon-name-part taxon-name-part-type="genus" reg="Orthostachys">Orthostachys</tp:taxon-name-part></tp:taxon-name> R.Br., Prodr. Fl. Nov. Holland.: 493. 1810. Type species: <tp:taxon-name><tp:taxon-name-part taxon-name-part-type="genus" reg="Heliotropium">Heliotropium</tp:taxon-name-part><tp:taxon-name-part taxon-name-part-type="species" reg="foliatum">foliatum</tp:taxon-name-part></tp:taxon-name> R.Br.</comment></tp:nomenclature-citation><tp:nomenclature-citation><tp:taxon-name>
                <tp:taxon-name-part taxon-name-part-type="genus" reg="Preslaea">Preslaea</tp:taxon-name-part>
              </tp:taxon-name><comment>Mart., Nov. Gen. Sp. Pl. 2: 75. 1827, nom. illeg.</comment></tp:nomenclature-citation><tp:nomenclature-citation><tp:taxon-name>
                <tp:taxon-name-part taxon-name-part-type="genus" reg="Heliotropium">Heliotropium</tp:taxon-name-part>
                <tp:taxon-name-part taxon-name-part-type="infraspecific-rank">sect.</tp:taxon-name-part>
                <tp:taxon-name-part taxon-name-part-type="section" reg="Orthostachys">Orthostachys</tp:taxon-name-part>
              </tp:taxon-name><comment>(R.Br.) G.Don, Gen. Syst. 4: 361. 1838. Type species: Based on <tp:taxon-name><tp:taxon-name-part taxon-name-part-type="genus" reg="Heliotropium">Heliotropium</tp:taxon-name-part></tp:taxon-name> [unranked] <tp:taxon-name><tp:taxon-name-part taxon-name-part-type="genus" reg="Orthostachys">Orthostachys</tp:taxon-name-part></tp:taxon-name> R.Br.</comment></tp:nomenclature-citation><tp:nomenclature-citation><tp:taxon-name>
                <tp:taxon-name-part taxon-name-part-type="genus" reg="Schleidenia">Schleidenia</tp:taxon-name-part>
              </tp:taxon-name><comment>Endl., Gen. Pl.: 646. 1839. Type species: <tp:taxon-name><tp:taxon-name-part taxon-name-part-type="genus" reg="Preslaea">Preslaea</tp:taxon-name-part><tp:taxon-name-part taxon-name-part-type="species" reg="paradoxa">paradoxa</tp:taxon-name-part></tp:taxon-name> Mart.</comment></tp:nomenclature-citation><tp:nomenclature-citation><tp:taxon-name>
                <tp:taxon-name-part taxon-name-part-type="genus" reg="Orthostachys">Orthostachys</tp:taxon-name-part>
              </tp:taxon-name><comment>(R.Br.) Spach, Hist. Nat. Vég. 9: 32. 1840. Type species: Based on <tp:taxon-name><tp:taxon-name-part taxon-name-part-type="genus" reg="Heliotropium">Heliotropium</tp:taxon-name-part></tp:taxon-name> [unranked] <tp:taxon-name><tp:taxon-name-part taxon-name-part-type="genus" reg="Orthostachys">Orthostachys</tp:taxon-name-part></tp:taxon-name> R.Br.</comment></tp:nomenclature-citation><tp:nomenclature-citation><tp:taxon-name>
                <tp:taxon-name-part taxon-name-part-type="genus" reg="Hilgeria">Hilgeria</tp:taxon-name-part>
              </tp:taxon-name><comment>Förther, Sendtnera 5: 132. 1998. Type species: <tp:taxon-name><tp:taxon-name-part taxon-name-part-type="genus" reg="Hilgeria">Hilgeria</tp:taxon-name-part><tp:taxon-name-part taxon-name-part-type="species" reg="hypogaea">hypogaea</tp:taxon-name-part></tp:taxon-name> (Urb. &amp; Ekman) Förther.</comment></tp:nomenclature-citation></tp:nomenclature-citation-list></tp:nomenclature><tp:treatment-sec sec-type="type species" id="SECID0EDJAE"><title>Type species.</title><p><italic><tp:taxon-name><tp:taxon-name-part taxon-name-part-type="genus" reg="Euploca">Euploca</tp:taxon-name-part><tp:taxon-name-part taxon-name-part-type="species" reg="convolvulacea">convolvulacea</tp:taxon-name-part></tp:taxon-name></italic> Nutt.</p></tp:treatment-sec><tp:treatment-sec sec-type="description" id="SECID0EUJAE"><title>Description.</title><p>Annual herbs. Leaves petiolate or sessile; lamina linear to ovate, apex acute to obtuse, margin entire or revolute, pubescent to strigose or silky silver hairs on both surfaces. Inflorescences terminal or axillary, spike-like, scorpioid or subcapitate cymes, bracteate. Flowers 5-merous. Calyx 5-lobed, lobes linear to lanceolate. Corolla white with a yellow-orange throat inside, tubular or funnel-shaped, lobes orbicular to oblong, throat pubescent inside. Stamens included, sessile or with short filaments; anthers, elliptic-oblong. Ovary divided into 4 lobes. Fruits separating into four 1-seeded nutlets.</p></tp:treatment-sec></tp:taxon-treatment>
