# Supplementary material for: ﻿A taxonomic synopsis of Heliotropiaceae and new combinations in Heliotropium from Thailand
Source: PhytoKeys. 2023 Sep 21;232:189–210. doi: 10.3897/phytokeys.232.103647 (PMC10539915; doi:10.3897/phytokeys.232.103647)
Supplement: XML Treatment for Euploca bracteata [file phytokeys.232.103647-treatment3.xml]

<!DOCTYPE tp:taxon-treatment
  PUBLIC "-//TaxonX//DTD Taxonomic Treatment Publishing DTD v0 20100105//EN" "tax-treatment-NSO.dtd">
<tp:taxon-treatment xmlns:tp="http://www.plazi.org/taxpub"><tp:treatment-meta><kwd-group><label>Taxon classification</label><kwd>
              <named-content content-type="kingdom">Plantae</named-content>
            </kwd><kwd>
              <named-content content-type="order">Boraginales</named-content>
            </kwd><kwd>
              <named-content content-type="family">Heliotropiaceae</named-content>
            </kwd></kwd-group><mixed-citation publication-type="journal"><person-group><name><surname>Rueangsawang</surname><given-names>Kanokorn</given-names></name><name><surname>Chantaranothai</surname><given-names>Pranom</given-names></name></person-group><article-title>﻿A taxonomic synopsis of <tp:taxon-name><tp:taxon-name-part taxon-name-part-type="family">Heliotropiaceae</tp:taxon-name-part></tp:taxon-name> and new combinations in <italic><tp:taxon-name><tp:taxon-name-part taxon-name-part-type="genus" reg="Heliotropium">Heliotropium</tp:taxon-name-part></tp:taxon-name></italic> from Thailand</article-title><source>PhytoKeys</source><day>21</day><month>09</month><year>2023</year><volume>232</volume><fpage>189</fpage><lpage>210</lpage><pub-id pub-id-type="doi">10.3897/phytokeys.232.103647</pub-id></mixed-citation></tp:treatment-meta><tp:nomenclature><label>﻿1.</label><tp:taxon-name>
            <object-id xmlns:xlink="http://www.w3.org/1999/xlink" content-type="arpha" xlink:type="simple">740FC187-BFA0-567C-BBFD-66B9706BDD26</object-id>
            <tp:taxon-name-part taxon-name-part-type="genus" reg="Euploca">Euploca</tp:taxon-name-part>
            <tp:taxon-name-part taxon-name-part-type="species" reg="bracteata">bracteata</tp:taxon-name-part>
          </tp:taxon-name><tp:taxon-authority>(R.Br.) M.W.Frohl. &amp; M.W.Chase, Phytotaxa 434(1): 15. 2020.</tp:taxon-authority><xref ref-type="fig" rid="F2">Fig. 2A</xref><tp:nomenclature-citation-list><tp:nomenclature-citation><tp:taxon-name>
                <tp:taxon-name-part taxon-name-part-type="genus" reg="Heliotropium">Heliotropium</tp:taxon-name-part>
                <tp:taxon-name-part taxon-name-part-type="species" reg="bracteatum">bracteatum</tp:taxon-name-part>
              </tp:taxon-name><comment>R.Br., Prodr. Fl. Nov. Holland.: 493. 1810. Type: Australia, Northern Territory, Groote Eylandt, 15 Jan 1803, <italic>Brown 2926</italic> (lectotype, designated by <xref ref-type="bibr" rid="B6">Craven 1996</xref>, p. 628: BM [BM001040580!]; isolectotypes: K [K000998271!, K000998272!]).</comment></tp:nomenclature-citation><tp:nomenclature-citation><tp:taxon-name>
                <tp:taxon-name-part taxon-name-part-type="genus" reg="Heliotropium">Heliotropium</tp:taxon-name-part>
                <tp:taxon-name-part taxon-name-part-type="species" reg="marifolium">marifolium</tp:taxon-name-part>
                <tp:taxon-name-part taxon-name-part-type="infraspecific-rank">var.</tp:taxon-name-part>
                <tp:taxon-name-part taxon-name-part-type="variety" reg="bracteatum">bracteatum</tp:taxon-name-part>
              </tp:taxon-name><comment>(R.Br.) M.R.Almeida, Fl. Maharashtra 3A: 287. 2001.</comment></tp:nomenclature-citation><tp:nomenclature-citation><tp:taxon-name>
                <tp:taxon-name-part taxon-name-part-type="genus" reg="Heliotropium">Heliotropium</tp:taxon-name-part>
                <tp:taxon-name-part taxon-name-part-type="species" reg="bracteatum">bracteatum</tp:taxon-name-part>
                <tp:taxon-name-part taxon-name-part-type="infraspecific-rank">var.</tp:taxon-name-part>
                <tp:taxon-name-part taxon-name-part-type="variety" reg="leptostachyum">leptostachyum</tp:taxon-name-part>
              </tp:taxon-name><comment>Benth., Fl. Austral. 4: 451. 1869. Type: Australia, Cape York, Daemel s.n. (holotype K [K000998274!]; isotype BM [BM001040578!]).</comment></tp:nomenclature-citation></tp:nomenclature-citation-list></tp:nomenclature><tp:treatment-sec sec-type="material" id="SECID0E2SAE"><title>Type.</title><p>Based on <italic><tp:taxon-name><tp:taxon-name-part taxon-name-part-type="genus" reg="Heliotropium">Heliotropium</tp:taxon-name-part><tp:taxon-name-part taxon-name-part-type="species" reg="bracteatum">bracteatum</tp:taxon-name-part></tp:taxon-name></italic> R.Br.</p></tp:treatment-sec><tp:treatment-sec sec-type="distribution" id="SECID0EMTAE"><title>Distribution.</title><p>Pakistan, India, Sri Lanka, Myanmar, China (Hainan, Kwangtung), Laos, Cambodia, Vietnam, Thailand (Fig. <xref ref-type="fig" rid="F1">1A</xref>), Malaysia, Java, Australia.</p><fig id="F1" position="float" orientation="portrait"><object-id xmlns:xlink="http://www.w3.org/1999/xlink" content-type="doi" xlink:type="simple">10.3897/phytokeys.232.103647.figure1</object-id><object-id xmlns:xlink="http://www.w3.org/1999/xlink" content-type="arpha" xlink:type="simple">06CC01E1-7001-575C-A84A-51962F7EB905</object-id><label>Figure 1.</label><caption><p>Distribution of <tp:taxon-name><tp:taxon-name-part taxon-name-part-type="family">Heliotropiaceae</tp:taxon-name-part></tp:taxon-name> from Thailand, based on the specimens examined.</p></caption><graphic xmlns:xlink="http://www.w3.org/1999/xlink" xlink:href="phytokeys-232-189_article-103647__-g001.jpg" position="float" orientation="portrait" xlink:type="simple" id="oo_910155.jpg"><uri content-type="original_file" xlink:type="simple">https://binary.pensoft.net/fig/910155</uri></graphic></fig></tp:treatment-sec><tp:treatment-sec sec-type="ecology" id="SECID0EIUAE"><title>Ecology.</title><p>Open areas in deciduous forest, dry secondary forest; 50–300 m alt., flowering and fruiting from February to October.</p></tp:treatment-sec><tp:treatment-sec sec-type="material" id="SECID0ENUAE"><title>Specimens examined.</title><p>Thailand, Northern: Nakhon Sawan, 10 km north-west of Nakhon Sawan, 150 m alt., 21 July 1973, <italic>Murata et al. T-16587</italic> (BKF, L). South-western: Uthai Thani, Tapoh, 4 Jan 1962, <italic>Larsen 9135</italic> (C, K); Kanchanaburi, Sai Yok, 15 Aug 1967; Khao Pu Maklai, Nong Hoi, 10 July 1978, <italic>Phengklai et al. 4247</italic> (BKF, K); ibid., 40 m alt., 8 July 1922, <italic>Marcan 889</italic> (BM, K); Khao Tok, 50 m alt., 13 July 1930, <italic>Kerr 19547</italic> (BM, BK, K, E); ibid., 50 m alt., 10 July 1930, <italic>Kerr s.n.</italic> (K); Wangpho, 15 Oct 1967, <italic>Chersmsirivathana 790</italic> (BK). Central: Lop Buri, Lam Narai, 13 Nov 1975, <italic>Smitinand 12108</italic> (BKF); ibid., 22 Aug 1975, <italic>Boonkurd 272</italic> (BK); Saraburi, Phraphutthabat, 18 Sept 2004, <italic>Pooma et al. 4798</italic> (BKF); Phu Khae, 100 m alt., 26 June 1947, <italic>Bunpheng 147</italic> (BKF, K); Mae Nam Sak, 40 m alt., 29 May 1923, <italic>Kerr 7020</italic> (BK, K); South-eastern: Sa Kaeo, Aranyaprathet, 9 Apr 1930, <italic>Kerr 19593</italic> (ABD, BM, BK, BKF, E, K, L); ibid., 20 Oct 1828, <italic>Put 2073</italic> (BK, BM). Peninsular: Trang, Palian, 20 m alt., 26 May 1976, <italic>Smitinand 12229</italic> (BKF).</p></tp:treatment-sec><tp:treatment-sec sec-type="description" id="SECID0EEWAE"><title>Diagnostic characters.</title><p><italic><tp:taxon-name><tp:taxon-name-part taxon-name-part-type="genus" reg="Euploca">Euploca</tp:taxon-name-part><tp:taxon-name-part taxon-name-part-type="species" reg="bracteata">bracteata</tp:taxon-name-part></tp:taxon-name></italic> is suberect, with sparsely white pubescent hairs on both leaf surfaces, subcapitate cyme inflorescence at the end of branches and sessile flower or with pedicels up to 1 mm long. This species is similar to <italic><tp:taxon-name><tp:taxon-name-part taxon-name-part-type="genus" reg="Euploca">E.</tp:taxon-name-part><tp:taxon-name-part taxon-name-part-type="species" reg="marifolia">marifolia</tp:taxon-name-part></tp:taxon-name></italic>, sharing a similar habit, flowers and inflorescence form, but differs in having elliptic leaves (vs. linear to lanceolate leaves in <italic><tp:taxon-name><tp:taxon-name-part taxon-name-part-type="genus" reg="Euploca">E.</tp:taxon-name-part><tp:taxon-name-part taxon-name-part-type="species" reg="marifolia">marifolia</tp:taxon-name-part></tp:taxon-name></italic>).</p></tp:treatment-sec><tp:treatment-sec><!--Section generated to contain objects referenced in tp:taxon-treatment.--><fig id="F2" position="float" orientation="portrait"><object-id xmlns:xlink="http://www.w3.org/1999/xlink" content-type="doi" xlink:type="simple">10.3897/phytokeys.232.103647.figure2</object-id><object-id xmlns:xlink="http://www.w3.org/1999/xlink" content-type="arpha" xlink:type="simple">1DA00A34-09DC-55ED-8CB4-124EB5A71E31</object-id><label>Figure 2.</label><caption><p>Species of <italic><tp:taxon-name><tp:taxon-name-part taxon-name-part-type="genus" reg="Euploca">Euploca</tp:taxon-name-part></tp:taxon-name></italic> from Thailand <bold>A</bold><italic><tp:taxon-name><tp:taxon-name-part taxon-name-part-type="genus" reg="Euploca">E.</tp:taxon-name-part><tp:taxon-name-part taxon-name-part-type="species" reg="bracteata">bracteata</tp:taxon-name-part></tp:taxon-name></italic> (R.Br.) M.W.Frohl. &amp; M.W.Chase <bold>B</bold><italic><tp:taxon-name><tp:taxon-name-part taxon-name-part-type="genus" reg="Euploca">E.</tp:taxon-name-part><tp:taxon-name-part taxon-name-part-type="species" reg="marifolia">marifolia</tp:taxon-name-part></tp:taxon-name></italic> (J.Köenig ex Retz.) Ancy &amp; P.Javad <bold>C–E</bold><italic><tp:taxon-name><tp:taxon-name-part taxon-name-part-type="genus" reg="Euploca">E.</tp:taxon-name-part><tp:taxon-name-part taxon-name-part-type="species" reg="ovalifolia">ovalifolia</tp:taxon-name-part></tp:taxon-name></italic> (Forssk.) Diane &amp; Hilger <bold>C</bold> inflorescence <bold>D</bold> dehiscing fruit separating into four nutlets <bold>A</bold> Photo by Pramote Triboun <bold>C–E</bold> Photos by Siriporn Zungsontiporn.</p></caption><graphic xmlns:xlink="http://www.w3.org/1999/xlink" xlink:href="phytokeys-232-189_article-103647__-g002.jpg" position="float" orientation="portrait" xlink:type="simple" id="oo_910156.jpg"><uri content-type="original_file" xlink:type="simple">https://binary.pensoft.net/fig/910156</uri></graphic></fig></tp:treatment-sec><ref-list><ref id="B6"><mixed-citation xmlns:xlink="http://www.w3.org/1999/xlink" xlink:type="simple"><person-group><name name-style="western"><surname>Craven</surname><given-names>LA</given-names></name></person-group> (<year>1996</year>) <article-title>A taxonomic revision of <italic><tp:taxon-name><tp:taxon-name-part taxon-name-part-type="genus">Heliotropium</tp:taxon-name-part></tp:taxon-name></italic> (<tp:taxon-name><tp:taxon-name-part taxon-name-part-type="family">Boraginaceae</tp:taxon-name-part></tp:taxon-name>) in Australia.</article-title><source>Australian Systematic Botany</source><volume>9</volume>(<issue>4</issue>): <fpage>628</fpage>–<lpage>629</lpage>. <ext-link xlink:href="10.1071/SB9960521" ext-link-type="doi" xlink:type="simple">https://doi.org/10.1071/SB9960521</ext-link></mixed-citation></ref></ref-list></tp:taxon-treatment>
