# Supplementary material for: ﻿A taxonomic synopsis of Heliotropiaceae and new combinations in Heliotropium from Thailand
Source: PhytoKeys. 2023 Sep 21;232:189–210. doi: 10.3897/phytokeys.232.103647 (PMC10539915; doi:10.3897/phytokeys.232.103647)
Supplement: XML Treatment for Euploca marifolia [file phytokeys.232.103647-treatment4.xml]

<!DOCTYPE tp:taxon-treatment
  PUBLIC "-//TaxonX//DTD Taxonomic Treatment Publishing DTD v0 20100105//EN" "tax-treatment-NSO.dtd">
<tp:taxon-treatment xmlns:tp="http://www.plazi.org/taxpub"><tp:treatment-meta><kwd-group><label>Taxon classification</label><kwd>
              <named-content content-type="kingdom">Plantae</named-content>
            </kwd><kwd>
              <named-content content-type="order">Boraginales</named-content>
            </kwd><kwd>
              <named-content content-type="family">Heliotropiaceae</named-content>
            </kwd></kwd-group><mixed-citation publication-type="journal"><person-group><name><surname>Rueangsawang</surname><given-names>Kanokorn</given-names></name><name><surname>Chantaranothai</surname><given-names>Pranom</given-names></name></person-group><article-title>﻿A taxonomic synopsis of <tp:taxon-name><tp:taxon-name-part taxon-name-part-type="family">Heliotropiaceae</tp:taxon-name-part></tp:taxon-name> and new combinations in <italic><tp:taxon-name><tp:taxon-name-part taxon-name-part-type="genus" reg="Heliotropium">Heliotropium</tp:taxon-name-part></tp:taxon-name></italic> from Thailand</article-title><source>PhytoKeys</source><day>21</day><month>09</month><year>2023</year><volume>232</volume><fpage>189</fpage><lpage>210</lpage><pub-id pub-id-type="doi">10.3897/phytokeys.232.103647</pub-id></mixed-citation></tp:treatment-meta><tp:nomenclature><label>﻿2.</label><tp:taxon-name>
            <object-id xmlns:xlink="http://www.w3.org/1999/xlink" content-type="arpha" xlink:type="simple">A52B6207-7B54-5A57-93F3-EE1AC1A2DB98</object-id>
            <tp:taxon-name-part taxon-name-part-type="genus" reg="Euploca">Euploca</tp:taxon-name-part>
            <tp:taxon-name-part taxon-name-part-type="species" reg="marifolia">marifolia</tp:taxon-name-part>
          </tp:taxon-name><tp:taxon-authority>(J.Köenig ex Retz.) Ancy &amp; P.Javad, Nord. J. Bot. 38(11): 2. 2020.</tp:taxon-authority><xref ref-type="fig" rid="F2">Fig. 2B</xref><tp:nomenclature-citation-list><tp:nomenclature-citation><tp:taxon-name>
                <tp:taxon-name-part taxon-name-part-type="genus" reg="Heliotropium">Heliotropium</tp:taxon-name-part>
                <tp:taxon-name-part taxon-name-part-type="species" reg="marifolium">marifolium</tp:taxon-name-part>
              </tp:taxon-name><comment>J.Köenig ex Retz., Observ. Bot. 2: 8. 1781. Type: Asia, 1781, <italic>Köenig 7052</italic> (holotype LD [LD1748458 image!]).</comment></tp:nomenclature-citation><tp:nomenclature-citation><tp:taxon-name>
                <tp:taxon-name-part taxon-name-part-type="genus" reg="Heliotropium">Heliotropium</tp:taxon-name-part>
                <tp:taxon-name-part taxon-name-part-type="species" reg="scabrum">scabrum</tp:taxon-name-part>
              </tp:taxon-name><comment>Retz., Observ. Bot. 2: 8. 1781. Type: India, Coromandel coast, Köenig s.n. ([C10008736!]).</comment></tp:nomenclature-citation><tp:nomenclature-citation><tp:taxon-name>
                <tp:taxon-name-part taxon-name-part-type="genus" reg="Euploca">Euploca</tp:taxon-name-part>
                <tp:taxon-name-part taxon-name-part-type="species" reg="scabra">scabra</tp:taxon-name-part>
              </tp:taxon-name><comment>(Retz.) M.W.Frohl. &amp; M.W.Chase, Phytotaxa 434: 19. 2020. Type as above.</comment></tp:nomenclature-citation></tp:nomenclature-citation-list></tp:nomenclature><tp:treatment-sec sec-type="material" id="SECID0EJ1AE"><title>Type.</title><p>Based on <italic><tp:taxon-name><tp:taxon-name-part taxon-name-part-type="genus" reg="Heliotropium">Heliotropium</tp:taxon-name-part><tp:taxon-name-part taxon-name-part-type="species" reg="marifolium">marifolium</tp:taxon-name-part></tp:taxon-name></italic> J.Köenig ex Retz.</p></tp:treatment-sec><tp:treatment-sec sec-type="distribution" id="SECID0E11AE"><title>Distribution.</title><p>Pakistan, India, Sri Lanka, China, Cambodia, Vietnam, Thailand (Fig. <xref ref-type="fig" rid="F1">1B</xref>), Peninsular Malaysia, Java.</p></tp:treatment-sec><tp:treatment-sec sec-type="ecology" id="SECID0EE2AE"><title>Ecology.</title><p>In the open deciduous forest, dry secondary forest; 50–300 m alt., flowering and fruiting from January to October.</p></tp:treatment-sec><tp:treatment-sec sec-type="material" id="SECID0EJ2AE"><title>Specimens examined.</title><p>Thailand, Eastern: Nakhon Ratchasima, Nong Sarai, 300 m alt., 5 Sept 1963, <italic>Smitinand &amp; Sleumer 8359</italic> (K, L). South-western: Kanchanaburi, Si Sawat, 16 Nov 1917, <italic>van Beusekom et al. 3809</italic> (BKF, L); Sai Yok, 15 Aug 1967; Hin Lat, 50 m alt., 28 Nov 1957, <italic>Smitinand 3875</italic> (BKF); Khao Ai Mao, 15 Nov 1968, <italic>Sangkhachand 1576</italic> (BKF, K); ibid., 40 m alt., 8 July 1922, <italic>Marcan 889</italic> (BM, K); Thong Pha Phum, 215 m alt., 6 Aug 2012, <italic>Middleton et al. 5261</italic> (BKF, E); Phetchaburi, Kaeng Krachan NP, 285 m alt., 11 Aug 2002, <italic>Middleton et al. 972</italic> (BKF, E, K). Central: Sing Buri, Mueang, 5 Jun 1880, <italic>Put 2614</italic> (BM, BK, K, BKF), Suphan Buri, Bang Plama, 22 Sept 1930, <italic>Kerr s.n.</italic> (K); Phra Nakhon Si Ayutthaya, 9 Sept 1922, <italic>Marcan</italic> 1000 (ABD, BM, K).</p><fig id="F2" position="float" orientation="portrait"><object-id xmlns:xlink="http://www.w3.org/1999/xlink" content-type="doi" xlink:type="simple">10.3897/phytokeys.232.103647.figure2</object-id><object-id xmlns:xlink="http://www.w3.org/1999/xlink" content-type="arpha" xlink:type="simple">1DA00A34-09DC-55ED-8CB4-124EB5A71E31</object-id><label>Figure 2.</label><caption><p>Species of <italic><tp:taxon-name><tp:taxon-name-part taxon-name-part-type="genus" reg="Euploca">Euploca</tp:taxon-name-part></tp:taxon-name></italic> from Thailand <bold>A</bold><italic><tp:taxon-name><tp:taxon-name-part taxon-name-part-type="genus" reg="Euploca">E.</tp:taxon-name-part><tp:taxon-name-part taxon-name-part-type="species" reg="bracteata">bracteata</tp:taxon-name-part></tp:taxon-name></italic> (R.Br.) M.W.Frohl. &amp; M.W.Chase <bold>B</bold><italic><tp:taxon-name><tp:taxon-name-part taxon-name-part-type="genus" reg="Euploca">E.</tp:taxon-name-part><tp:taxon-name-part taxon-name-part-type="species" reg="marifolia">marifolia</tp:taxon-name-part></tp:taxon-name></italic> (J.Köenig ex Retz.) Ancy &amp; P.Javad <bold>C–E</bold><italic><tp:taxon-name><tp:taxon-name-part taxon-name-part-type="genus" reg="Euploca">E.</tp:taxon-name-part><tp:taxon-name-part taxon-name-part-type="species" reg="ovalifolia">ovalifolia</tp:taxon-name-part></tp:taxon-name></italic> (Forssk.) Diane &amp; Hilger <bold>C</bold> inflorescence <bold>D</bold> dehiscing fruit separating into four nutlets <bold>A</bold> Photo by Pramote Triboun <bold>C–E</bold> Photos by Siriporn Zungsontiporn.</p></caption><graphic xmlns:xlink="http://www.w3.org/1999/xlink" xlink:href="phytokeys-232-189_article-103647__-g002.jpg" position="float" orientation="portrait" xlink:type="simple" id="oo_910156.jpg"><uri content-type="original_file" xlink:type="simple">https://binary.pensoft.net/fig/910156</uri></graphic></fig></tp:treatment-sec><tp:treatment-sec sec-type="description" id="SECID0E16AE"><title>Diagnostic characters.</title><p><italic><tp:taxon-name><tp:taxon-name-part taxon-name-part-type="genus" reg="Euploca">Euploca</tp:taxon-name-part><tp:taxon-name-part taxon-name-part-type="species" reg="marifolia">marifolia</tp:taxon-name-part></tp:taxon-name></italic> is characterised by being prostrate, much-branched with stiff bristly white hairs on the stems and leaves, lanceolate leaves (6–17 × 1–4 mm), revolute margin and inflorescence with leaf-like bracts.</p></tp:treatment-sec><tp:treatment-sec><!--Section generated to contain objects referenced in tp:taxon-treatment.--><fig id="F1" position="float" orientation="portrait"><object-id xmlns:xlink="http://www.w3.org/1999/xlink" content-type="doi" xlink:type="simple">10.3897/phytokeys.232.103647.figure1</object-id><object-id xmlns:xlink="http://www.w3.org/1999/xlink" content-type="arpha" xlink:type="simple">06CC01E1-7001-575C-A84A-51962F7EB905</object-id><label>Figure 1.</label><caption><p>Distribution of <tp:taxon-name><tp:taxon-name-part taxon-name-part-type="family">Heliotropiaceae</tp:taxon-name-part></tp:taxon-name> from Thailand, based on the specimens examined.</p></caption><graphic xmlns:xlink="http://www.w3.org/1999/xlink" xlink:href="phytokeys-232-189_article-103647__-g001.jpg" position="float" orientation="portrait" xlink:type="simple" id="oo_910155.jpg"><uri content-type="original_file" xlink:type="simple">https://binary.pensoft.net/fig/910155</uri></graphic></fig></tp:treatment-sec></tp:taxon-treatment>
