# Supplementary material for: ﻿A taxonomic synopsis of Heliotropiaceae and new combinations in Heliotropium from Thailand
Source: PhytoKeys. 2023 Sep 21;232:189–210. doi: 10.3897/phytokeys.232.103647 (PMC10539915; doi:10.3897/phytokeys.232.103647)
Supplement: XML Treatment for Euploca ovalifolia [file phytokeys.232.103647-treatment5.xml]

<!DOCTYPE tp:taxon-treatment
  PUBLIC "-//TaxonX//DTD Taxonomic Treatment Publishing DTD v0 20100105//EN" "tax-treatment-NSO.dtd">
<tp:taxon-treatment xmlns:tp="http://www.plazi.org/taxpub"><tp:treatment-meta><kwd-group><label>Taxon classification</label><kwd>
              <named-content content-type="kingdom">Plantae</named-content>
            </kwd><kwd>
              <named-content content-type="order">Boraginales</named-content>
            </kwd><kwd>
              <named-content content-type="family">Heliotropiaceae</named-content>
            </kwd></kwd-group><mixed-citation publication-type="journal"><person-group><name><surname>Rueangsawang</surname><given-names>Kanokorn</given-names></name><name><surname>Chantaranothai</surname><given-names>Pranom</given-names></name></person-group><article-title>﻿A taxonomic synopsis of <tp:taxon-name><tp:taxon-name-part taxon-name-part-type="family">Heliotropiaceae</tp:taxon-name-part></tp:taxon-name> and new combinations in <italic><tp:taxon-name><tp:taxon-name-part taxon-name-part-type="genus" reg="Heliotropium">Heliotropium</tp:taxon-name-part></tp:taxon-name></italic> from Thailand</article-title><source>PhytoKeys</source><day>21</day><month>09</month><year>2023</year><volume>232</volume><fpage>189</fpage><lpage>210</lpage><pub-id pub-id-type="doi">10.3897/phytokeys.232.103647</pub-id></mixed-citation></tp:treatment-meta><tp:nomenclature><label>﻿3.</label><tp:taxon-name>
            <object-id xmlns:xlink="http://www.w3.org/1999/xlink" content-type="arpha" xlink:type="simple">DA33899F-5A9B-5CFF-B5EE-E900BE173F30</object-id>
            <tp:taxon-name-part taxon-name-part-type="genus" reg="Euploca">Euploca</tp:taxon-name-part>
            <tp:taxon-name-part taxon-name-part-type="species" reg="ovalifolia">ovalifolia</tp:taxon-name-part>
          </tp:taxon-name><tp:taxon-authority>(Forssk.) Diane &amp; Hilger, Bot. Jahrb. Syst. 125(1): 48. 2003.</tp:taxon-authority><xref ref-type="fig" rid="F2">Fig. 2C–E</xref><tp:nomenclature-citation-list><tp:nomenclature-citation><tp:taxon-name>
                <tp:taxon-name-part taxon-name-part-type="genus" reg="Heliotropium">Heliotropium</tp:taxon-name-part>
                <tp:taxon-name-part taxon-name-part-type="species" reg="ovalifolium">ovalifolium</tp:taxon-name-part>
              </tp:taxon-name><comment>Forssk., Fl. Aegypt.-Arab.: 38. 1775. Type: Yemen, Al-Hadiyah [Hadïe], <italic>Forsskål, 299</italic> (holotype C [C10002362!], isotype BM [BM000795522!]).</comment></tp:nomenclature-citation><tp:nomenclature-citation><tp:taxon-name>
                <tp:taxon-name-part taxon-name-part-type="genus" reg="Heliotropium">Heliotropium</tp:taxon-name-part>
                <tp:taxon-name-part taxon-name-part-type="species" reg="coromandelianum">coromandelianum</tp:taxon-name-part>
              </tp:taxon-name><comment>J.Köenig ex Retz., Observ. Bot. 2: 9. 1781. Type: India, Köenig s.n. (holotype C [C10008743!]; isotype BM [BM000795508!]).</comment></tp:nomenclature-citation><tp:nomenclature-citation><tp:taxon-name>
                <tp:taxon-name-part taxon-name-part-type="genus" reg="Heliotropium">Heliotropium</tp:taxon-name-part>
                <tp:taxon-name-part taxon-name-part-type="species" reg="gracile">gracile</tp:taxon-name-part>
              </tp:taxon-name><comment>R.Br., Prodr. Fl. Nov. Holland.: 493. 1810.</comment></tp:nomenclature-citation><tp:nomenclature-citation><tp:taxon-name>
                <tp:taxon-name-part taxon-name-part-type="genus" reg="Heliotropium">Heliotropium</tp:taxon-name-part>
                <tp:taxon-name-part taxon-name-part-type="species" reg="ovalifolium">ovalifolium</tp:taxon-name-part>
              </tp:taxon-name><comment>ver. <tp:taxon-name><tp:taxon-name-part taxon-name-part-type="genus" reg="Heliotropium"/><tp:taxon-name-part taxon-name-part-type="species" reg="gracile">gracile</tp:taxon-name-part></tp:taxon-name> (R.Br.) Domin, Biblioth. Bot. 22(89): 546. 1928. Type: Australia, Northern Territory, North Island, 19 Dec 1802, <italic>Brown 2924</italic> (lectotype, designated by <xref ref-type="bibr" rid="B6">Craven 1996</xref>, p. 559: BM [BM001040588!]; isolectotypes: K [K000998264!, K000998263!] GH [GH00097831]).</comment></tp:nomenclature-citation></tp:nomenclature-citation-list></tp:nomenclature><tp:treatment-sec sec-type="material" id="SECID0EGEAG"><title>Type.</title><p>Based on <italic><tp:taxon-name><tp:taxon-name-part taxon-name-part-type="genus" reg="Heliotropium">Heliotropium</tp:taxon-name-part><tp:taxon-name-part taxon-name-part-type="species" reg="ovalifolium">ovalifolium</tp:taxon-name-part></tp:taxon-name></italic> Forssk.</p></tp:treatment-sec><tp:treatment-sec sec-type="distribution" id="SECID0EXEAG"><title>Distribution.</title><p>Tropical Africa, Madagascar, Arabian Peninsula, Pakistan, India, Laos, Cambodia, Vietnam, Thailand (Fig. <xref ref-type="fig" rid="F1">1C</xref>), Australia, Solomon Islands.</p></tp:treatment-sec><tp:treatment-sec sec-type="ecology" id="SECID0EBFAG"><title>Ecology.</title><p>Open area, sandy soil on riverbanks, rice fields, grassland, along roadsides; ca. 200 m alt., flowering and fruiting from December to May.</p></tp:treatment-sec><tp:treatment-sec sec-type="material" id="SECID0EGFAG"><title>Specimens examined.</title><p>Thailand, Northern: Lamphun, Mae Ping NP, 22 May 2019, <italic>Thammarong et al. 673</italic> (QBG); Tak, Tha Song Yang-Mae Sa Riang, Moei river, 22 Mar 2006, <italic>Pooma et al.</italic> 6220 (BKF, L); Bhumibol Dam, 200 m alt., 29 May 2008, <italic>Pooma et al.</italic> 7073 (BKF); Ban Maesong, 23 June 2005, <italic>Pooma et al.</italic> 5443 (BKF); Mae Sa Riang-Mae Sot road, 15 May 2007, <italic>Pooma et al. 6786</italic> (BKF, E).</p></tp:treatment-sec><tp:treatment-sec sec-type="Vernacular" id="SECID0EWFAG"><title>Vernacular.</title><p>Nguang chang dok khao (งวงช้างดอกขาว).</p></tp:treatment-sec><tp:treatment-sec sec-type="description" id="SECID0E2FAG"><title>Diagnostic characters.</title><p><italic><tp:taxon-name><tp:taxon-name-part taxon-name-part-type="genus" reg="Euploca">Euploca</tp:taxon-name-part><tp:taxon-name-part taxon-name-part-type="species" reg="ovalifolia">ovalifolia</tp:taxon-name-part></tp:taxon-name></italic> is newly recorded for Thailand. It is recognised by elliptic to obovate or oblanceolate leaves with silky silver hairs, spike-like or scorpioid cymes inflorescence with pedicels up to 2 cm long and a white corolla with a yellowish to yellow centre. This species is similar to <italic><tp:taxon-name><tp:taxon-name-part taxon-name-part-type="genus" reg="Heliotropium">Heliotropium</tp:taxon-name-part><tp:taxon-name-part taxon-name-part-type="species" reg="indicum">indicum</tp:taxon-name-part></tp:taxon-name></italic> in its inflorescence form, but differs in its leaf shape, bracteate inflorescences (vs. ebracteate in <italic><tp:taxon-name><tp:taxon-name-part taxon-name-part-type="genus" reg="Heliotropium">H.</tp:taxon-name-part><tp:taxon-name-part taxon-name-part-type="species" reg="indicum">indicum</tp:taxon-name-part></tp:taxon-name></italic>) and fruit breaking up into four nutlets (vs. breaking up into two nutlets in <italic><tp:taxon-name><tp:taxon-name-part taxon-name-part-type="genus" reg="Heliotropium">H.</tp:taxon-name-part><tp:taxon-name-part taxon-name-part-type="species" reg="indicum">indicum</tp:taxon-name-part></tp:taxon-name></italic>).</p></tp:treatment-sec><tp:treatment-sec><!--Section generated to contain objects referenced in tp:taxon-treatment.--><fig id="F2" position="float" orientation="portrait"><object-id xmlns:xlink="http://www.w3.org/1999/xlink" content-type="doi" xlink:type="simple">10.3897/phytokeys.232.103647.figure2</object-id><object-id xmlns:xlink="http://www.w3.org/1999/xlink" content-type="arpha" xlink:type="simple">1DA00A34-09DC-55ED-8CB4-124EB5A71E31</object-id><label>Figure 2.</label><caption><p>Species of <italic><tp:taxon-name><tp:taxon-name-part taxon-name-part-type="genus" reg="Euploca">Euploca</tp:taxon-name-part></tp:taxon-name></italic> from Thailand <bold>A</bold><italic><tp:taxon-name><tp:taxon-name-part taxon-name-part-type="genus" reg="Euploca">E.</tp:taxon-name-part><tp:taxon-name-part taxon-name-part-type="species" reg="bracteata">bracteata</tp:taxon-name-part></tp:taxon-name></italic> (R.Br.) M.W.Frohl. &amp; M.W.Chase <bold>B</bold><italic><tp:taxon-name><tp:taxon-name-part taxon-name-part-type="genus" reg="Euploca">E.</tp:taxon-name-part><tp:taxon-name-part taxon-name-part-type="species" reg="marifolia">marifolia</tp:taxon-name-part></tp:taxon-name></italic> (J.Köenig ex Retz.) Ancy &amp; P.Javad <bold>C–E</bold><italic><tp:taxon-name><tp:taxon-name-part taxon-name-part-type="genus" reg="Euploca">E.</tp:taxon-name-part><tp:taxon-name-part taxon-name-part-type="species" reg="ovalifolia">ovalifolia</tp:taxon-name-part></tp:taxon-name></italic> (Forssk.) Diane &amp; Hilger <bold>C</bold> inflorescence <bold>D</bold> dehiscing fruit separating into four nutlets <bold>A</bold> Photo by Pramote Triboun <bold>C–E</bold> Photos by Siriporn Zungsontiporn.</p></caption><graphic xmlns:xlink="http://www.w3.org/1999/xlink" xlink:href="phytokeys-232-189_article-103647__-g002.jpg" position="float" orientation="portrait" xlink:type="simple" id="oo_910156.jpg"><uri content-type="original_file" xlink:type="simple">https://binary.pensoft.net/fig/910156</uri></graphic></fig><fig id="F1" position="float" orientation="portrait"><object-id xmlns:xlink="http://www.w3.org/1999/xlink" content-type="doi" xlink:type="simple">10.3897/phytokeys.232.103647.figure1</object-id><object-id xmlns:xlink="http://www.w3.org/1999/xlink" content-type="arpha" xlink:type="simple">06CC01E1-7001-575C-A84A-51962F7EB905</object-id><label>Figure 1.</label><caption><p>Distribution of <tp:taxon-name><tp:taxon-name-part taxon-name-part-type="family">Heliotropiaceae</tp:taxon-name-part></tp:taxon-name> from Thailand, based on the specimens examined.</p></caption><graphic xmlns:xlink="http://www.w3.org/1999/xlink" xlink:href="phytokeys-232-189_article-103647__-g001.jpg" position="float" orientation="portrait" xlink:type="simple" id="oo_910155.jpg"><uri content-type="original_file" xlink:type="simple">https://binary.pensoft.net/fig/910155</uri></graphic></fig></tp:treatment-sec><ref-list><ref id="B6"><mixed-citation xmlns:xlink="http://www.w3.org/1999/xlink" xlink:type="simple"><person-group><name name-style="western"><surname>Craven</surname><given-names>LA</given-names></name></person-group> (<year>1996</year>) <article-title>A taxonomic revision of <italic><tp:taxon-name><tp:taxon-name-part taxon-name-part-type="genus">Heliotropium</tp:taxon-name-part></tp:taxon-name></italic> (<tp:taxon-name><tp:taxon-name-part taxon-name-part-type="family">Boraginaceae</tp:taxon-name-part></tp:taxon-name>) in Australia.</article-title><source>Australian Systematic Botany</source><volume>9</volume>(<issue>4</issue>): <fpage>628</fpage>–<lpage>629</lpage>. <ext-link xlink:href="10.1071/SB9960521" ext-link-type="doi" xlink:type="simple">https://doi.org/10.1071/SB9960521</ext-link></mixed-citation></ref></ref-list></tp:taxon-treatment>
