# Supplementary material for: ﻿A taxonomic synopsis of Heliotropiaceae and new combinations in Heliotropium from Thailand
Source: PhytoKeys. 2023 Sep 21;232:189–210. doi: 10.3897/phytokeys.232.103647 (PMC10539915; doi:10.3897/phytokeys.232.103647)
Supplement: XML Treatment for Euploca paniculata [file phytokeys.232.103647-treatment6.xml]

<!DOCTYPE tp:taxon-treatment
  PUBLIC "-//TaxonX//DTD Taxonomic Treatment Publishing DTD v0 20100105//EN" "tax-treatment-NSO.dtd">
<tp:taxon-treatment xmlns:tp="http://www.plazi.org/taxpub"><tp:treatment-meta><kwd-group><label>Taxon classification</label><kwd>
              <named-content content-type="kingdom">Plantae</named-content>
            </kwd><kwd>
              <named-content content-type="order">Boraginales</named-content>
            </kwd><kwd>
              <named-content content-type="family">Heliotropiaceae</named-content>
            </kwd></kwd-group><mixed-citation publication-type="journal"><person-group><name><surname>Rueangsawang</surname><given-names>Kanokorn</given-names></name><name><surname>Chantaranothai</surname><given-names>Pranom</given-names></name></person-group><article-title>﻿A taxonomic synopsis of <tp:taxon-name><tp:taxon-name-part taxon-name-part-type="family">Heliotropiaceae</tp:taxon-name-part></tp:taxon-name> and new combinations in <italic><tp:taxon-name><tp:taxon-name-part taxon-name-part-type="genus" reg="Heliotropium">Heliotropium</tp:taxon-name-part></tp:taxon-name></italic> from Thailand</article-title><source>PhytoKeys</source><day>21</day><month>09</month><year>2023</year><volume>232</volume><fpage>189</fpage><lpage>210</lpage><pub-id pub-id-type="doi">10.3897/phytokeys.232.103647</pub-id></mixed-citation></tp:treatment-meta><tp:nomenclature><label>﻿4.</label><tp:taxon-name>
            <object-id xmlns:xlink="http://www.w3.org/1999/xlink" content-type="arpha" xlink:type="simple">BE176448-E55F-59B1-B557-7A24B348EE18</object-id>
            <tp:taxon-name-part taxon-name-part-type="genus" reg="Euploca">Euploca</tp:taxon-name-part>
            <tp:taxon-name-part taxon-name-part-type="species" reg="paniculata">paniculata</tp:taxon-name-part>
          </tp:taxon-name><tp:taxon-authority>(R.Br.) M.W.Frohl. &amp; M.W.Chase, Phytotaxa 434(1): 18. 2020.</tp:taxon-authority><xref ref-type="fig" rid="F3">Fig. 3A–C</xref><tp:nomenclature-citation-list><tp:nomenclature-citation><tp:taxon-name>
                <tp:taxon-name-part taxon-name-part-type="genus" reg="Heliotropium">Heliotropium</tp:taxon-name-part>
                <tp:taxon-name-part taxon-name-part-type="species" reg="paniculatum">paniculatum</tp:taxon-name-part>
              </tp:taxon-name><comment>R.Br., Prodr. Fl. Nov. Holland.: 494. 1810. Type: Australia, Queensland: Sweer`s lsland, 28 Nov 1802, <italic>Brown 2930</italic> (lectotype, designated by <xref ref-type="bibr" rid="B6">Craven 1996</xref>, p. 561: BM [BM001040573!]; isolectotype: K [K000998298!]).</comment></tp:nomenclature-citation><tp:nomenclature-citation><tp:taxon-name>
                <tp:taxon-name-part taxon-name-part-type="genus" reg="Heliotropium">Heliotropium</tp:taxon-name-part>
                <tp:taxon-name-part taxon-name-part-type="species" reg="tenunifolium">tenunifolium</tp:taxon-name-part>
                <tp:taxon-name-part taxon-name-part-type="infraspecific-rank">var.</tp:taxon-name-part>
                <tp:taxon-name-part taxon-name-part-type="variety" reg="paniculatum">paniculatum</tp:taxon-name-part>
              </tp:taxon-name><comment>(R.Br.) Domin, Biblioth. Bot. 89: 549. 1928.</comment></tp:nomenclature-citation><tp:nomenclature-citation><tp:taxon-name>
                <tp:taxon-name-part taxon-name-part-type="genus" reg="Heliotropium">Heliotropium</tp:taxon-name-part>
                <tp:taxon-name-part taxon-name-part-type="species" reg="zeylanicum">zeylanicum</tp:taxon-name-part>
                <tp:taxon-name-part taxon-name-part-type="infraspecific-rank">subsp.</tp:taxon-name-part>
                <tp:taxon-name-part taxon-name-part-type="subspecies" reg="paniculatum">paniculatum</tp:taxon-name-part>
              </tp:taxon-name><comment>(R.Br.) Kazmi, J. Arnold Arbor. 51: 156. 1970.</comment></tp:nomenclature-citation></tp:nomenclature-citation-list></tp:nomenclature><tp:treatment-sec sec-type="material" id="SECID0EQKAG"><title>Type.</title><p>Based on <italic><tp:taxon-name><tp:taxon-name-part taxon-name-part-type="genus" reg="Heliotropium">Heliotropium</tp:taxon-name-part><tp:taxon-name-part taxon-name-part-type="species" reg="paniculatum">paniculatum</tp:taxon-name-part></tp:taxon-name></italic> R.Br.</p></tp:treatment-sec><tp:treatment-sec sec-type="distribution" id="SECID0EBLAG"><title>Distribution.</title><p>Pakistan, India, Myanmar, Thailand (Fig. <xref ref-type="fig" rid="F1">1D</xref>), Cambodia, Australia.</p></tp:treatment-sec><tp:treatment-sec sec-type="ecology" id="SECID0ELLAG"><title>Ecology.</title><p>Open area of bare rock in dry dipterocarp and dry open deciduous forests, roadsides or wheat field; 50–1,000 m alt., flowering and fruiting from June to December.</p><fig id="F3" position="float" orientation="portrait"><object-id xmlns:xlink="http://www.w3.org/1999/xlink" content-type="doi" xlink:type="simple">10.3897/phytokeys.232.103647.figure3</object-id><object-id xmlns:xlink="http://www.w3.org/1999/xlink" content-type="arpha" xlink:type="simple">7711DE26-3128-5442-96EC-2D61B4C60D4B</object-id><label>Figure 3.</label><caption><p>Species of <italic><tp:taxon-name><tp:taxon-name-part taxon-name-part-type="genus" reg="Euploca">Euploca</tp:taxon-name-part></tp:taxon-name></italic> from Thailand <bold>A–C</bold><italic><tp:taxon-name><tp:taxon-name-part taxon-name-part-type="genus" reg="Euploca">E.</tp:taxon-name-part><tp:taxon-name-part taxon-name-part-type="species" reg="paniculata">paniculata</tp:taxon-name-part></tp:taxon-name></italic> (R.Br.) M.W.Frohl. &amp; M.W.Chase <bold>A</bold> habit and inflorescences <bold>B</bold> inflorescence <bold>C</bold> young fruits <bold>D–F</bold><italic><tp:taxon-name><tp:taxon-name-part taxon-name-part-type="genus" reg="Euploca">E.</tp:taxon-name-part><tp:taxon-name-part taxon-name-part-type="species" reg="strigosa">strigosa</tp:taxon-name-part></tp:taxon-name></italic> (Willd.) Diane &amp; Hilger <bold>D</bold> inflorescence <bold>E</bold> habit <bold>F</bold> habit and inflorescences. Photos by Kanokorn Rueangsawang.</p></caption><graphic xmlns:xlink="http://www.w3.org/1999/xlink" xlink:href="phytokeys-232-189_article-103647__-g003.jpg" position="float" orientation="portrait" xlink:type="simple" id="oo_910157.jpg"><uri content-type="original_file" xlink:type="simple">https://binary.pensoft.net/fig/910157</uri></graphic></fig></tp:treatment-sec><tp:treatment-sec sec-type="material" id="SECID0EKNAG"><title>Specimens examined.</title><p>Thailand, Northern: Chiang Mai, 300 m alt., 19 Jan 1914, <italic>Kerr 3291</italic> (BM, K); Tak, Ban Tak, 150 m alt., 1 Sept 2016, <italic>Pooma &amp; Pattharahirantricin 7944</italic> (BKF); Nakhon Sawan, 31 km north, 100 m alt., 2 June 1959, <italic>Smitinand 5815</italic> (BKF); Ban Dong Lan, Wang Jan, Sam Ngao, 28 Aug 2010, <italic>Norsaengsri 7030</italic> (QBG); Lamphun, Phra Puttabat Tak Pa, 24 Aug 2010, <italic>Norsaengsri 7205</italic> (QBG). North-eastern: Udon Thani, Ban Phen, 24 Dec 1964, <italic>Chermsirivathana 225</italic> (BK); Sakon Nakhon, Phu Phan NP, 400 m alt., 6 Aug 2004, <italic>Nielsen et al. 1542</italic> (BKF); Bueng Kan, Ban Tong, Seka, 220 m alt., 20 May 2004, <italic>Pooma et al. 4116</italic> (BKF); Tham Noi waterfall, 320 m alt., 30 July 2008, <italic>Pooma et al. 7345</italic> (BKF); Khon Kaen, Mueang Phon, 200 m alt., 5 July 1967, <italic>Smitinand 12385</italic> (BKF). Eastern: Chaiyaphum, Pa Khok Yai Chiu, 190 m alt., 28 Aug 1966, <italic>S.N. 235</italic> (BKF); Nong Bua Deng, 400 m alt., 15 Aug 1972, <italic>Larsen et al. 31869</italic> (AAU, BKF, E, K); Nakhon Ratchasima, Bannot Phattana, Road 226, km 42–41, 14 Sept 2004, <italic>Pooma et al. 4677</italic> (AAU, BKF, E); Phimai, 200 m alt., 26 Aug 1958, <italic>Smitinand 4783</italic> (BKF); ibid., 5 Aug 1968, <italic>Pradit 316</italic> (BK); Bua Yai, 200 m alt., 19 May 1931, <italic>Kerr 20488</italic> (ABD, BK, BKF, BM, K, L); Ban Chum Seng, 22 May 1929, <italic>Noe 153</italic> (BM, E, K); Surin, Chumphon Buri, 8 June 1982, <italic>Paisooksantivatana &amp; Sutheesorn y 913</italic>–<italic>82</italic> (BK); Roi Et, Kaset Wisai, 150 m alt., 22 June 1969, <italic>Simtinand &amp; Nalamphun 10719</italic> (BKF); ibid., 9 June 1982, <italic>Paisooksantivatana &amp; Sangkhachand y1000</italic>–<italic>82</italic> (BK); Ubon Ratchathani, Khua Nangnee waterfall, Pha Taem NP, 200 m alt., 22 Aug 2001, <italic>Pooma et al. 2281</italic> (BKF), Phu Chong Nayoi NP, 20 Oct 2009, <italic>Middleton et al. 5196</italic> (BKF, E, K); ibid., 250 m alt., 20 May 1998, <italic>Suksathan 1043</italic> (QBG) ibid., 100 m alt., 25 Jan 1924, <italic>Kerr 8345</italic> (BK, BM, K). South-western: Kanchanaburi, Khao Meng, 14 Apr 1965, <italic>Chantanamuck 1067</italic> (BK); 50 m alt., 13 Sept 1931, <italic>Kerr 20552</italic> (BK, BM, E, K, L); ibid., 50 m alt., 13 Sept 1931, <italic>Kerr 20553</italic> (E, L); Prachinburi, Huai Saai, Cha-am, 19 Aug 2003, <italic>Puudjaa 1222</italic> (BKF); Wat Luke Chang, Luke Chang Village, Tha Mai Ruak Subdistrict, Tha Yang, 5 July 2007, <italic>Maxwell 07</italic>–<italic>410</italic> (QBG); Prachuap Khiri Khan, Hua Hin, 31 July 1976, <italic>Maxwell 76</italic>–<italic>455</italic> (AAU, BK, L); Khao Tao, Hua Hin, <italic>Simitinand 1459</italic> (BKF); ibid., 10 Nov 1928, <italic>Marcan 2450</italic> (BM, K); ibid., 20 m alt., 9 Nov 1928, <italic>Kerr 16164</italic> (AAU, BK, BM, K). Central: Lop Buri, Lam Narai, 50 m alt., 13 Nov 1975, <italic>Smitinand 12102</italic> (BKF); ibid., 50 m alt., 13 Nov 1975, <italic>Smitinand 12109</italic> (BKF); Phatthana Nikhom, Ban Diluang, km 29–30, 100 m alt., 17 May 2004, <italic>Pooma et al. 3989</italic> (BKF); Saraburi, 5 Sept 1954, <italic>Bunnag 10</italic> (BK). Peninsular: Chumphon, Bang Son, Pathio, 20 m alt., 10 Jan 1927, <italic>Kerr 11351</italic> (BK, BM, E, K, L).</p></tp:treatment-sec><tp:treatment-sec sec-type="description" id="SECID0EYQAG"><title>Diagnostic characters.</title><p><italic><tp:taxon-name><tp:taxon-name-part taxon-name-part-type="genus" reg="Euploca">Euploca</tp:taxon-name-part><tp:taxon-name-part taxon-name-part-type="species" reg="paniculata">paniculata</tp:taxon-name-part></tp:taxon-name></italic> is erect with unbranched to few-branched stems that are woody at the base. The distinguishing features are linear leaves with greyish tomentose hairs, the spike-like inflorescences arranged in one rank that can elongate up to 20 cm and flowers with pedicels up to 2 mm long. The herbarium specimens from Thailand have mostly been confused with <italic><tp:taxon-name><tp:taxon-name-part taxon-name-part-type="genus" reg="Euploca">E.</tp:taxon-name-part><tp:taxon-name-part taxon-name-part-type="species" reg="strigosa">strigosa</tp:taxon-name-part></tp:taxon-name></italic>, but these two species can be differentiated by leaf shape and type of induments that are greyish tomentose (<italic><tp:taxon-name><tp:taxon-name-part taxon-name-part-type="genus" reg="Euploca">E.</tp:taxon-name-part><tp:taxon-name-part taxon-name-part-type="species" reg="paniculata">paniculata</tp:taxon-name-part></tp:taxon-name></italic>) and strigose (<italic><tp:taxon-name><tp:taxon-name-part taxon-name-part-type="genus" reg="Euploca">E.</tp:taxon-name-part><tp:taxon-name-part taxon-name-part-type="species" reg="strigosa">strigosa</tp:taxon-name-part></tp:taxon-name></italic>) on both leaf surfaces.</p></tp:treatment-sec><tp:treatment-sec><!--Section generated to contain objects referenced in tp:taxon-treatment.--><fig id="F1" position="float" orientation="portrait"><object-id xmlns:xlink="http://www.w3.org/1999/xlink" content-type="doi" xlink:type="simple">10.3897/phytokeys.232.103647.figure1</object-id><object-id xmlns:xlink="http://www.w3.org/1999/xlink" content-type="arpha" xlink:type="simple">06CC01E1-7001-575C-A84A-51962F7EB905</object-id><label>Figure 1.</label><caption><p>Distribution of <tp:taxon-name><tp:taxon-name-part taxon-name-part-type="family">Heliotropiaceae</tp:taxon-name-part></tp:taxon-name> from Thailand, based on the specimens examined.</p></caption><graphic xmlns:xlink="http://www.w3.org/1999/xlink" xlink:href="phytokeys-232-189_article-103647__-g001.jpg" position="float" orientation="portrait" xlink:type="simple" id="oo_910155.jpg"><uri content-type="original_file" xlink:type="simple">https://binary.pensoft.net/fig/910155</uri></graphic></fig></tp:treatment-sec><ref-list><ref id="B6"><mixed-citation xmlns:xlink="http://www.w3.org/1999/xlink" xlink:type="simple"><person-group><name name-style="western"><surname>Craven</surname><given-names>LA</given-names></name></person-group> (<year>1996</year>) <article-title>A taxonomic revision of <italic><tp:taxon-name><tp:taxon-name-part taxon-name-part-type="genus">Heliotropium</tp:taxon-name-part></tp:taxon-name></italic> (<tp:taxon-name><tp:taxon-name-part taxon-name-part-type="family">Boraginaceae</tp:taxon-name-part></tp:taxon-name>) in Australia.</article-title><source>Australian Systematic Botany</source><volume>9</volume>(<issue>4</issue>): <fpage>628</fpage>–<lpage>629</lpage>. <ext-link xlink:href="10.1071/SB9960521" ext-link-type="doi" xlink:type="simple">https://doi.org/10.1071/SB9960521</ext-link></mixed-citation></ref></ref-list></tp:taxon-treatment>
