# Supplementary material for: ﻿A taxonomic synopsis of Heliotropiaceae and new combinations in Heliotropium from Thailand
Source: PhytoKeys. 2023 Sep 21;232:189–210. doi: 10.3897/phytokeys.232.103647 (PMC10539915; doi:10.3897/phytokeys.232.103647)
Supplement: XML Treatment for Euploca strigosa [file phytokeys.232.103647-treatment7.xml]

<!DOCTYPE tp:taxon-treatment
  PUBLIC "-//TaxonX//DTD Taxonomic Treatment Publishing DTD v0 20100105//EN" "tax-treatment-NSO.dtd">
<tp:taxon-treatment xmlns:tp="http://www.plazi.org/taxpub"><tp:treatment-meta><kwd-group><label>Taxon classification</label><kwd>
              <named-content content-type="kingdom">Plantae</named-content>
            </kwd><kwd>
              <named-content content-type="order">Boraginales</named-content>
            </kwd><kwd>
              <named-content content-type="family">Heliotropiaceae</named-content>
            </kwd></kwd-group><mixed-citation publication-type="journal"><person-group><name><surname>Rueangsawang</surname><given-names>Kanokorn</given-names></name><name><surname>Chantaranothai</surname><given-names>Pranom</given-names></name></person-group><article-title>﻿A taxonomic synopsis of <tp:taxon-name><tp:taxon-name-part taxon-name-part-type="family">Heliotropiaceae</tp:taxon-name-part></tp:taxon-name> and new combinations in <italic><tp:taxon-name><tp:taxon-name-part taxon-name-part-type="genus" reg="Heliotropium">Heliotropium</tp:taxon-name-part></tp:taxon-name></italic> from Thailand</article-title><source>PhytoKeys</source><day>21</day><month>09</month><year>2023</year><volume>232</volume><fpage>189</fpage><lpage>210</lpage><pub-id pub-id-type="doi">10.3897/phytokeys.232.103647</pub-id></mixed-citation></tp:treatment-meta><tp:nomenclature><label>﻿5.</label><tp:taxon-name>
            <object-id xmlns:xlink="http://www.w3.org/1999/xlink" content-type="arpha" xlink:type="simple">491C1319-2FAE-5A58-8DD6-8B6FF32E86D4</object-id>
            <tp:taxon-name-part taxon-name-part-type="genus" reg="Euploca">Euploca</tp:taxon-name-part>
            <tp:taxon-name-part taxon-name-part-type="species" reg="strigosa">strigosa</tp:taxon-name-part>
          </tp:taxon-name><tp:taxon-authority>(Willd.) Diane &amp; Hilger, Bot. Jahrb. Syst. 125(1): 49. 2003.</tp:taxon-authority><xref ref-type="fig" rid="F3">Fig. 3D–F</xref><tp:nomenclature-citation-list><tp:nomenclature-citation><tp:taxon-name>
                <tp:taxon-name-part taxon-name-part-type="genus" reg="Heliotropium">Heliotropium</tp:taxon-name-part>
                <tp:taxon-name-part taxon-name-part-type="species" reg="strigosum">strigosum</tp:taxon-name-part>
              </tp:taxon-name><comment>Willd., Sp. Pl., ed. 4, 1(2): 743. 1798. Type: Ghana [Guinea], Isert s.n. (holotype B [B-W 219/3253, microfiche], isotypes C [C10003972!], P [P-JU6571 image!]).</comment></tp:nomenclature-citation><tp:nomenclature-citation><tp:taxon-name>
                <tp:taxon-name-part taxon-name-part-type="genus" reg="Lithospermum">Lithospermum</tp:taxon-name-part>
                <tp:taxon-name-part taxon-name-part-type="species" reg="chinense">chinense</tp:taxon-name-part>
              </tp:taxon-name><comment>Hook. &amp; Arn., Bot. Beechey Voy.: 202. 1837. Type: China, Canton, <italic>Vachell 286</italic> (holotype E [E00369167!]; isotype BR [BR0000006966485 image!]).</comment></tp:nomenclature-citation></tp:nomenclature-citation-list></tp:nomenclature><tp:treatment-sec sec-type="material" id="SECID0E3UAG"><title>Type.</title><p>Based on <italic><tp:taxon-name><tp:taxon-name-part taxon-name-part-type="genus" reg="Heliotropium">Heliotropium</tp:taxon-name-part><tp:taxon-name-part taxon-name-part-type="species" reg="strigosum">strigosum</tp:taxon-name-part></tp:taxon-name></italic> Willd.</p></tp:treatment-sec><tp:treatment-sec sec-type="distribution" id="SECID0ENVAG"><title>Distribution.</title><p>Africa, Afghanistan, Pakistan, India, Nepal, Bhutan, Myanmar, Laos, Cambodia, Vietnam, China (Hainan, Kwangtung), Thailand (Fig. <xref ref-type="fig" rid="F1">1E</xref>), Malesia, Australia.</p></tp:treatment-sec><tp:treatment-sec sec-type="ecology" id="SECID0EXVAG"><title>Ecology.</title><p>Open area of bare rock in dry dipterocarp and dry open deciduous forests; 50–400 m alt., flowering and fruiting from April to November.</p></tp:treatment-sec><tp:treatment-sec sec-type="material" id="SECID0E3VAG"><title>Specimens examined.</title><p>Thailand, North-eastern: Sakon Nakhon, Phu Phan NP, 400 m alt., 6 Aug 2004, <italic>Nielsen et al. 1542</italic> (BKF); Phrae, Ban Nun, Song, 193 m alt., 25 June 2012, <italic>Norsaengsri &amp; Tathana 9480</italic> (QBG). Eastern: Surin, Nadi, 17 May 1965, <italic>Sakol 224</italic> (BK); Ubon Ratchathani, Chiet, 100 m alt., 21 May 1932, <italic>Kerr 21537</italic> (BK, BM, E, K). Central: Chai Nat, Utapao, 20 Sept 1930, <italic>Kerr 19692</italic> (ABD, BM, BK). South-western: Kanchanaburi, 5 km west of Thong Pha Phum Town, 16 Oct 2015, <italic>Tanming 873</italic> (QBG); Thong Pha Phum, along route 323, 4 km, 240 m alt., 29 Nov 1982, <italic>Koyama et al. T-30469</italic> (BKF); Prachinburi, Watananakorn, 23 July 1987, <italic>Paisooksantivatana &amp; Sangkhachand 2109-87</italic> (BK). South-eastern: Sa Kaeo, Aranyaprathet, 50 m alt., 3 Apr 1930, <italic>Kerr 19575</italic> (BM, BK, K). Peninsular: Songkhla, Padang Besar, 50 m alt., 24 Dec 1927, <italic>Kerr 13602</italic> (BM, BK, K).</p></tp:treatment-sec><tp:treatment-sec sec-type="description" id="SECID0EWWAG"><title>Diagnostic characters.</title><p><italic><tp:taxon-name><tp:taxon-name-part taxon-name-part-type="genus" reg="Euploca">Euploca</tp:taxon-name-part><tp:taxon-name-part taxon-name-part-type="species" reg="strigosa">strigosa</tp:taxon-name-part></tp:taxon-name></italic> is most similar to <italic><tp:taxon-name><tp:taxon-name-part taxon-name-part-type="genus" reg="Euploca">E.</tp:taxon-name-part><tp:taxon-name-part taxon-name-part-type="species" reg="paniculata">paniculata</tp:taxon-name-part></tp:taxon-name></italic> in having spike-like inflorescences arranged in one rank that can elongate up to 10 cm long, but it differs in the stem being a prostrate to many-branched (vs. erect unbranched to few-branched stem in <italic><tp:taxon-name><tp:taxon-name-part taxon-name-part-type="genus" reg="Euploca">E.</tp:taxon-name-part><tp:taxon-name-part taxon-name-part-type="species" reg="paniculata">paniculata</tp:taxon-name-part></tp:taxon-name></italic>), the narrowly elliptic leaves with strigose hairs on both surfaces, 5–10 × ca. 3 mm (vs. linear leaves with greyish tomentose hairs, 7–40 × 1–2 mm in <italic><tp:taxon-name><tp:taxon-name-part taxon-name-part-type="genus" reg="Euploca">E.</tp:taxon-name-part><tp:taxon-name-part taxon-name-part-type="species" reg="paniculata">paniculata</tp:taxon-name-part></tp:taxon-name></italic>).</p></tp:treatment-sec><tp:treatment-sec><!--Section generated to contain objects referenced in tp:taxon-treatment.--><fig id="F3" position="float" orientation="portrait"><object-id xmlns:xlink="http://www.w3.org/1999/xlink" content-type="doi" xlink:type="simple">10.3897/phytokeys.232.103647.figure3</object-id><object-id xmlns:xlink="http://www.w3.org/1999/xlink" content-type="arpha" xlink:type="simple">7711DE26-3128-5442-96EC-2D61B4C60D4B</object-id><label>Figure 3.</label><caption><p>Species of <italic><tp:taxon-name><tp:taxon-name-part taxon-name-part-type="genus" reg="Euploca">Euploca</tp:taxon-name-part></tp:taxon-name></italic> from Thailand <bold>A–C</bold><italic><tp:taxon-name><tp:taxon-name-part taxon-name-part-type="genus" reg="Euploca">E.</tp:taxon-name-part><tp:taxon-name-part taxon-name-part-type="species" reg="paniculata">paniculata</tp:taxon-name-part></tp:taxon-name></italic> (R.Br.) M.W.Frohl. &amp; M.W.Chase <bold>A</bold> habit and inflorescences <bold>B</bold> inflorescence <bold>C</bold> young fruits <bold>D–F</bold><italic><tp:taxon-name><tp:taxon-name-part taxon-name-part-type="genus" reg="Euploca">E.</tp:taxon-name-part><tp:taxon-name-part taxon-name-part-type="species" reg="strigosa">strigosa</tp:taxon-name-part></tp:taxon-name></italic> (Willd.) Diane &amp; Hilger <bold>D</bold> inflorescence <bold>E</bold> habit <bold>F</bold> habit and inflorescences. Photos by Kanokorn Rueangsawang.</p></caption><graphic xmlns:xlink="http://www.w3.org/1999/xlink" xlink:href="phytokeys-232-189_article-103647__-g003.jpg" position="float" orientation="portrait" xlink:type="simple" id="oo_910157.jpg"><uri content-type="original_file" xlink:type="simple">https://binary.pensoft.net/fig/910157</uri></graphic></fig><fig id="F1" position="float" orientation="portrait"><object-id xmlns:xlink="http://www.w3.org/1999/xlink" content-type="doi" xlink:type="simple">10.3897/phytokeys.232.103647.figure1</object-id><object-id xmlns:xlink="http://www.w3.org/1999/xlink" content-type="arpha" xlink:type="simple">06CC01E1-7001-575C-A84A-51962F7EB905</object-id><label>Figure 1.</label><caption><p>Distribution of <tp:taxon-name><tp:taxon-name-part taxon-name-part-type="family">Heliotropiaceae</tp:taxon-name-part></tp:taxon-name> from Thailand, based on the specimens examined.</p></caption><graphic xmlns:xlink="http://www.w3.org/1999/xlink" xlink:href="phytokeys-232-189_article-103647__-g001.jpg" position="float" orientation="portrait" xlink:type="simple" id="oo_910155.jpg"><uri content-type="original_file" xlink:type="simple">https://binary.pensoft.net/fig/910155</uri></graphic></fig></tp:treatment-sec></tp:taxon-treatment>
