# Supplementary material for: ﻿A taxonomic synopsis of Heliotropiaceae and new combinations in Heliotropium from Thailand
Source: PhytoKeys. 2023 Sep 21;232:189–210. doi: 10.3897/phytokeys.232.103647 (PMC10539915; doi:10.3897/phytokeys.232.103647)
Supplement: XML Treatment for Heliotropium [file phytokeys.232.103647-treatment8.xml]

<!DOCTYPE tp:taxon-treatment
  PUBLIC "-//TaxonX//DTD Taxonomic Treatment Publishing DTD v0 20100105//EN" "tax-treatment-NSO.dtd">
<tp:taxon-treatment xmlns:tp="http://www.plazi.org/taxpub"><tp:treatment-meta><kwd-group><label>Taxon classification</label><kwd>
              <named-content content-type="kingdom">Plantae</named-content>
            </kwd><kwd>
              <named-content content-type="order">Boraginales</named-content>
            </kwd><kwd>
              <named-content content-type="family">Heliotropiaceae</named-content>
            </kwd></kwd-group><mixed-citation publication-type="journal"><person-group><name><surname>Rueangsawang</surname><given-names>Kanokorn</given-names></name><name><surname>Chantaranothai</surname><given-names>Pranom</given-names></name></person-group><article-title>﻿A taxonomic synopsis of <tp:taxon-name><tp:taxon-name-part taxon-name-part-type="family">Heliotropiaceae</tp:taxon-name-part></tp:taxon-name> and new combinations in <italic><tp:taxon-name><tp:taxon-name-part taxon-name-part-type="genus" reg="Heliotropium">Heliotropium</tp:taxon-name-part></tp:taxon-name></italic> from Thailand</article-title><source>PhytoKeys</source><day>21</day><month>09</month><year>2023</year><volume>232</volume><fpage>189</fpage><lpage>210</lpage><pub-id pub-id-type="doi">10.3897/phytokeys.232.103647</pub-id></mixed-citation></tp:treatment-meta><tp:nomenclature><label>﻿</label><tp:taxon-name>
            <object-id xmlns:xlink="http://www.w3.org/1999/xlink" content-type="arpha" xlink:type="simple">4DD2D184-6C7B-503F-B5C9-D92AFBBD3A4F</object-id>
            <tp:taxon-name-part taxon-name-part-type="genus" reg="Heliotropium">Heliotropium</tp:taxon-name-part>
          </tp:taxon-name><tp:taxon-authority>L., Sp. Pl.: 130. 1753.</tp:taxon-authority><tp:nomenclature-citation-list><tp:nomenclature-citation><tp:taxon-name>
                <tp:taxon-name-part taxon-name-part-type="genus" reg="Tournefortia">Tournefortia</tp:taxon-name-part>
              </tp:taxon-name><comment>L., Sp. Pl.: 140. 1753. Type species. <tp:taxon-name><tp:taxon-name-part taxon-name-part-type="genus" reg="Tournefortia">Tournefortia</tp:taxon-name-part><tp:taxon-name-part taxon-name-part-type="species" reg="hirsutissima">hirsutissima</tp:taxon-name-part></tp:taxon-name> L. [= <tp:taxon-name><tp:taxon-name-part taxon-name-part-type="genus" reg="Heliotropium">Heliotropium</tp:taxon-name-part><tp:taxon-name-part taxon-name-part-type="species" reg="verdcourtii">verdcourtii</tp:taxon-name-part></tp:taxon-name> Craven].</comment></tp:nomenclature-citation><tp:nomenclature-citation><tp:taxon-name>
                <tp:taxon-name-part taxon-name-part-type="genus" reg="Argusia">Argusia</tp:taxon-name-part>
              </tp:taxon-name><comment>Boehm. in Ludwig, Def. Gen., ed. Boehmer: 507. 1760. Type species: <tp:taxon-name><tp:taxon-name-part taxon-name-part-type="genus" reg="Argusia">Argusia</tp:taxon-name-part><tp:taxon-name-part taxon-name-part-type="species" reg="sibirica">sibirica</tp:taxon-name-part></tp:taxon-name> (L.) Dandy.</comment></tp:nomenclature-citation><tp:nomenclature-citation><tp:taxon-name>
                <tp:taxon-name-part taxon-name-part-type="genus" reg="Messerschmidia">Messerschmidia</tp:taxon-name-part>
              </tp:taxon-name><comment>L. ex Hebenstr., Nov. Comm. Acad. Sci. Imp. Petrop. 8: 315, t. 11. 1763. Type species: <tp:taxon-name><tp:taxon-name-part taxon-name-part-type="genus" reg="Tournefortia">Tournefortia</tp:taxon-name-part><tp:taxon-name-part taxon-name-part-type="species" reg="sibirica">sibirica</tp:taxon-name-part></tp:taxon-name> L.</comment></tp:nomenclature-citation><tp:nomenclature-citation><tp:taxon-name>
                <tp:taxon-name-part taxon-name-part-type="genus" reg="Tetrandra">Tetrandra</tp:taxon-name-part>
              </tp:taxon-name><comment>(DC.) Miq., Fl. Ind. Bat. 2: 928. 1858. Type species: <tp:taxon-name><tp:taxon-name-part taxon-name-part-type="genus" reg="Tetrandra">Tetrandra</tp:taxon-name-part><tp:taxon-name-part taxon-name-part-type="species" reg="wallichii">wallichii</tp:taxon-name-part></tp:taxon-name> Miq. [= <tp:taxon-name><tp:taxon-name-part taxon-name-part-type="genus" reg="Tournefortia">Tournefortia</tp:taxon-name-part><tp:taxon-name-part taxon-name-part-type="species" reg="tetrandra">tetrandra</tp:taxon-name-part></tp:taxon-name> Blume].</comment></tp:nomenclature-citation><tp:nomenclature-citation><tp:taxon-name>
                <tp:taxon-name-part taxon-name-part-type="genus" reg="Mallotonia">Mallotonia</tp:taxon-name-part>
              </tp:taxon-name><comment>(Griseb.) Britt., Ann. Missouri Bot. Gard. 2: 47. 1915. Type species: <tp:taxon-name><tp:taxon-name-part taxon-name-part-type="genus" reg="Mallotonia">Mallotonia</tp:taxon-name-part><tp:taxon-name-part taxon-name-part-type="species" reg="gnaphalodes">gnaphalodes</tp:taxon-name-part></tp:taxon-name> (L.) Britton.</comment></tp:nomenclature-citation></tp:nomenclature-citation-list></tp:nomenclature><tp:treatment-sec sec-type="type species" id="SECID0EB4AG"><title>Type species.</title><p><italic><tp:taxon-name><tp:taxon-name-part taxon-name-part-type="genus" reg="Heliotropium">Heliotropium</tp:taxon-name-part><tp:taxon-name-part taxon-name-part-type="species" reg="europaeum">europaeum</tp:taxon-name-part></tp:taxon-name></italic> L.</p></tp:treatment-sec><tp:treatment-sec sec-type="description" id="SECID0ES4AG"><title>Description.</title><p>Annual herbs, climbing shrubs or small trees. Leaves petiole; lamina ovate, elliptic to obovate or elliptic to lanceolate, apex acute to acuminate, obtuse or rounded, margin entire or irregularly undulate, strigose, stiff hairs or greyish-white tomentose on both surfaces. Inflorescences terminal or axillary, scorpioid cymes, subcorymbose or dichotomously branched, dense 2-rowed scorpioid cymes, ebracteate. Flowers 4–5-merous. Calyx 5-lobed, lobes lanceolate to ovate. Corolla pale green, white to pinkish-white, greenish to yellowish, with a yellow-orange throat inside, funnel-shaped or tube cylindrical, lobes broadly ovate to orbicular, throat glabrous inside. Stamens included, sessile or with short filaments; anthers ovate-lanceolate or elliptic-oblong. Ovary entire. Fruits drupe, deeply bilobed or distinctly lobed, mesocarp thinly fleshy or juicy, endocarp dividing into two 2-seeded nutlets.</p></tp:treatment-sec></tp:taxon-treatment>
