# Supplementary material for: ﻿A taxonomic synopsis of Heliotropiaceae and new combinations in Heliotropium from Thailand
Source: PhytoKeys. 2023 Sep 21;232:189–210. doi: 10.3897/phytokeys.232.103647 (PMC10539915; doi:10.3897/phytokeys.232.103647)
Supplement: XML Treatment for Heliotropium biblianum [file phytokeys.232.103647-treatment9.xml]

<!DOCTYPE tp:taxon-treatment
  PUBLIC "-//TaxonX//DTD Taxonomic Treatment Publishing DTD v0 20100105//EN" "tax-treatment-NSO.dtd">
<tp:taxon-treatment xmlns:tp="http://www.plazi.org/taxpub"><tp:treatment-meta><kwd-group><label>Taxon classification</label><kwd>
              <named-content content-type="kingdom">Plantae</named-content>
            </kwd><kwd>
              <named-content content-type="order">Boraginales</named-content>
            </kwd><kwd>
              <named-content content-type="family">Heliotropiaceae</named-content>
            </kwd></kwd-group><mixed-citation publication-type="journal"><person-group><name><surname>Rueangsawang</surname><given-names>Kanokorn</given-names></name><name><surname>Chantaranothai</surname><given-names>Pranom</given-names></name></person-group><article-title>﻿A taxonomic synopsis of <tp:taxon-name><tp:taxon-name-part taxon-name-part-type="family">Heliotropiaceae</tp:taxon-name-part></tp:taxon-name> and new combinations in <italic><tp:taxon-name><tp:taxon-name-part taxon-name-part-type="genus" reg="Heliotropium">Heliotropium</tp:taxon-name-part></tp:taxon-name></italic> from Thailand</article-title><source>PhytoKeys</source><day>21</day><month>09</month><year>2023</year><volume>232</volume><fpage>189</fpage><lpage>210</lpage><pub-id pub-id-type="doi">10.3897/phytokeys.232.103647</pub-id></mixed-citation></tp:treatment-meta><tp:nomenclature><label>﻿1.</label><tp:taxon-name>
            <object-id xmlns:xlink="http://www.w3.org/1999/xlink" content-type="arpha" xlink:type="simple">797CD91A-4AAE-571D-9668-23B4F6C33ADF</object-id>
            <tp:taxon-name-part taxon-name-part-type="genus" reg="Heliotropium">Heliotropium</tp:taxon-name-part>
            <tp:taxon-name-part taxon-name-part-type="species" reg="biblianum">biblianum</tp:taxon-name-part>
          </tp:taxon-name><tp:taxon-authority>Craven, Blumea 50(2): 379. 2005.</tp:taxon-authority><tp:nomenclature-citation-list><tp:nomenclature-citation><tp:taxon-name>
                <tp:taxon-name-part taxon-name-part-type="genus" reg="Tournefortia">Tournefortia</tp:taxon-name-part>
                <tp:taxon-name-part taxon-name-part-type="species" reg="tetrandra">tetrandra</tp:taxon-name-part>
              </tp:taxon-name><comment>Blume, Bijdr. Fl. Ned. Ind. 14: 845. 1826. Type: Java, Blume s.n. (holotype L [L0281636!]).</comment></tp:nomenclature-citation><tp:nomenclature-citation><tp:taxon-name>
                <tp:taxon-name-part taxon-name-part-type="genus" reg="Tournefortia">Tournefortia</tp:taxon-name-part>
                <tp:taxon-name-part taxon-name-part-type="species" reg="wallichii">wallichii</tp:taxon-name-part>
              </tp:taxon-name><comment>DC., Prodr. 9: 527. 1845. Type: Singapore, Penang, <italic>Wallich Numer. List 911</italic> (holotype K-W [K00111261!]; isotypes K-W [K00111262!, K000998138!], M [M0188731 image!], GZU [GZU000106058 image!], MEL [MEL2502678 image!]).</comment></tp:nomenclature-citation><tp:nomenclature-citation><tp:taxon-name>
                <tp:taxon-name-part taxon-name-part-type="genus" reg="Tournefortia">Tournefortia</tp:taxon-name-part>
                <tp:taxon-name-part taxon-name-part-type="species" reg="tetrandra">tetrandra</tp:taxon-name-part>
                <tp:taxon-name-part taxon-name-part-type="authority">Blume</tp:taxon-name-part>
                <tp:taxon-name-part taxon-name-part-type="infraspecific-rank">var.</tp:taxon-name-part>
                <tp:taxon-name-part taxon-name-part-type="variety" reg="angustifolia">angustifolia</tp:taxon-name-part>
              </tp:taxon-name><comment>Moritzi, Syst. Verz. 52: 1845. Type: Java, <italic>Zollinger 939</italic> (lectotype, designated here: K [K000998147!]; isolectotypes: K [K000998148!], BM [BM001209066 image!], FI [FI009368 image!]).</comment></tp:nomenclature-citation><tp:nomenclature-citation><tp:taxon-name>
                <tp:taxon-name-part taxon-name-part-type="genus" reg="Tetrandra">Tetrandra</tp:taxon-name-part>
                <tp:taxon-name-part taxon-name-part-type="species" reg="zollingeri">zollingeri</tp:taxon-name-part>
              </tp:taxon-name><comment>Miq., Fl. Ind. Bat. 2: 928. 1858. Type: Java, <italic>Zollinger 395</italic> (holotype K [K000998149!]).</comment></tp:nomenclature-citation></tp:nomenclature-citation-list></tp:nomenclature><tp:treatment-sec sec-type="material" id="SECID0EKJBG"><title>Type.</title><p>Based on <italic><tp:taxon-name><tp:taxon-name-part taxon-name-part-type="genus" reg="Tournefortia">Tournefortia</tp:taxon-name-part><tp:taxon-name-part taxon-name-part-type="species" reg="tetrandra">tetrandra</tp:taxon-name-part></tp:taxon-name></italic> Blume.</p></tp:treatment-sec><tp:treatment-sec sec-type="distribution" id="SECID0E2JBG"><title>Distribution.</title><p>India (Nicobar Islands), Sri Lanka, Cambodia, Vietnam, Thailand (Fig. <xref ref-type="fig" rid="F1">1F</xref>), Malesia, New Guinea.</p></tp:treatment-sec><tp:treatment-sec sec-type="ecology" id="SECID0EFKBG"><title>Ecology.</title><p>Deciduous forest, evergreen forest, 40–700 m alt., flowering and fruiting from April to December.</p></tp:treatment-sec><tp:treatment-sec sec-type="material" id="SECID0EKKBG"><title>Specimens examined.</title><p>Thailand, South-eastern: Kanchanaburi, Thong Pha Phum, 700 m alt., 15 Dec 1995, <italic>FRUD &amp; van Welzen 111</italic> (BKF). South-western: Prachuap Khiri Khan, Pa La U. trail, 260 m alt., 20 Jun 2004, <italic>Middleton et al</italic>. <italic>2322</italic> (BKF). Peninsular: Ranong, Kaper, 40 m alt., <italic>Shimizu et al. T-26364</italic> (AAU, BKF); ibid., 500 m alt., 19 June 1932, <italic>Kerr 21710</italic> (BK, BM, E, K); Surat Thani, Ko Pha-ngan, 10 Nov 1927, <italic>Put 1247</italic> (BM, BK, E, K); ibid., 50 m alt., 3 Mar 1927, <italic>Kerr 12456</italic> (BK, BM, E, L, K); Bandon, 2 Jan 1935, <italic>Seidenfaden 2089</italic> (K); Phangnga, 500 m alt., 9 Dec 1928, <italic>S.N. 3994</italic> (K, SING); Trang, Khao Pap Pa, 13 Mar 1974, <italic>Larsen &amp; Larsen 33277</italic> (AAU); Yan Ta Khao, Sai Roong waterfall, 400 m alt., 26 Apr 1987, <italic>Maxwell 87</italic>–<italic>434</italic> (BKF, CMU, L); Phuket, Khao Pha Tao Non-Hunting Area, Bang Pae waterfall, 50 m alt., 14 Oct 2004, <italic>Gardner &amp; Sidisunthorn 44268</italic> (QBG).</p></tp:treatment-sec><tp:treatment-sec sec-type="Vernacular" id="SECID0EXLBG"><title>Vernacular.</title><p>Fa Ta Hueng (ฟ้าตาหึง).</p></tp:treatment-sec><tp:treatment-sec sec-type="description" id="SECID0E3LBG"><title>Diagnostic characters.</title><p><italic><tp:taxon-name><tp:taxon-name-part taxon-name-part-type="genus" reg="Heliotropium">Heliotropium</tp:taxon-name-part><tp:taxon-name-part taxon-name-part-type="species" reg="biblianum">biblianum</tp:taxon-name-part></tp:taxon-name></italic> can be recognised mainly by its tetramerous flower, acute apex leaf, thick leaves with minute tubercules on both leaf surfaces, corolla up to 8–10 mm long and globose fruit up to 8 mm in diameter. According to the label of <tp:taxon-name><tp:taxon-name-part taxon-name-part-type="genus" reg="Tournefortia">Tournefortia</tp:taxon-name-part><tp:taxon-name-part taxon-name-part-type="species" reg="tetrandra">tetrandra</tp:taxon-name-part><tp:taxon-name-part taxon-name-part-type="infraspecific-rank">var.</tp:taxon-name-part><tp:taxon-name-part taxon-name-part-type="variety" reg="angustifolia">angustifolia</tp:taxon-name-part></tp:taxon-name>, four duplicate specimens were originally collected and are preserved at BM, K and FI. The specimen at K [K000998147] is designated here as the lectotype because it is in the best condition.</p></tp:treatment-sec><tp:treatment-sec><!--Section generated to contain objects referenced in tp:taxon-treatment.--><fig id="F1" position="float" orientation="portrait"><object-id xmlns:xlink="http://www.w3.org/1999/xlink" content-type="doi" xlink:type="simple">10.3897/phytokeys.232.103647.figure1</object-id><object-id xmlns:xlink="http://www.w3.org/1999/xlink" content-type="arpha" xlink:type="simple">06CC01E1-7001-575C-A84A-51962F7EB905</object-id><label>Figure 1.</label><caption><p>Distribution of <tp:taxon-name><tp:taxon-name-part taxon-name-part-type="family">Heliotropiaceae</tp:taxon-name-part></tp:taxon-name> from Thailand, based on the specimens examined.</p></caption><graphic xmlns:xlink="http://www.w3.org/1999/xlink" xlink:href="phytokeys-232-189_article-103647__-g001.jpg" position="float" orientation="portrait" xlink:type="simple" id="oo_910155.jpg"><uri content-type="original_file" xlink:type="simple">https://binary.pensoft.net/fig/910155</uri></graphic></fig></tp:treatment-sec></tp:taxon-treatment>
