# Supplementary material for: ﻿A taxonomic synopsis of Heliotropiaceae and new combinations in Heliotropium from Thailand
Source: PhytoKeys. 2023 Sep 21;232:189–210. doi: 10.3897/phytokeys.232.103647 (PMC10539915; doi:10.3897/phytokeys.232.103647)
Supplement: XML Treatment for Heliotropium foertherianum [file phytokeys.232.103647-treatment10.xml]

<!DOCTYPE tp:taxon-treatment
  PUBLIC "-//TaxonX//DTD Taxonomic Treatment Publishing DTD v0 20100105//EN" "tax-treatment-NSO.dtd">
<tp:taxon-treatment xmlns:tp="http://www.plazi.org/taxpub"><tp:treatment-meta><kwd-group><label>Taxon classification</label><kwd>
              <named-content content-type="kingdom">Plantae</named-content>
            </kwd><kwd>
              <named-content content-type="order">Boraginales</named-content>
            </kwd><kwd>
              <named-content content-type="family">Heliotropiaceae</named-content>
            </kwd></kwd-group><mixed-citation publication-type="journal"><person-group><name><surname>Rueangsawang</surname><given-names>Kanokorn</given-names></name><name><surname>Chantaranothai</surname><given-names>Pranom</given-names></name></person-group><article-title>﻿A taxonomic synopsis of <tp:taxon-name><tp:taxon-name-part taxon-name-part-type="family">Heliotropiaceae</tp:taxon-name-part></tp:taxon-name> and new combinations in <italic><tp:taxon-name><tp:taxon-name-part taxon-name-part-type="genus" reg="Heliotropium">Heliotropium</tp:taxon-name-part></tp:taxon-name></italic> from Thailand</article-title><source>PhytoKeys</source><day>21</day><month>09</month><year>2023</year><volume>232</volume><fpage>189</fpage><lpage>210</lpage><pub-id pub-id-type="doi">10.3897/phytokeys.232.103647</pub-id></mixed-citation></tp:treatment-meta><tp:nomenclature><label>﻿2.</label><tp:taxon-name>
            <object-id xmlns:xlink="http://www.w3.org/1999/xlink" content-type="arpha" xlink:type="simple">648634B1-319F-5E31-A8F5-7D3E9BF7F9D3</object-id>
            <tp:taxon-name-part taxon-name-part-type="genus" reg="Heliotropium">Heliotropium</tp:taxon-name-part>
            <tp:taxon-name-part taxon-name-part-type="species" reg="foertherianum">foertherianum</tp:taxon-name-part>
          </tp:taxon-name><tp:taxon-authority>Diane &amp; Hilger, Bot. Jahrb. Syst. 125(1): 46. 2003.</tp:taxon-authority><xref ref-type="fig" rid="F4">Fig. 4A–C</xref><tp:nomenclature-citation-list><tp:nomenclature-citation><tp:taxon-name>
                <tp:taxon-name-part taxon-name-part-type="genus" reg="Tournefortia">Tournefortia</tp:taxon-name-part>
                <tp:taxon-name-part taxon-name-part-type="species" reg="argentea">argentea</tp:taxon-name-part>
              </tp:taxon-name><comment>L.f., Suppl. Pl.: 133. 1781. Type: Sri Lanka, Köenig s.n. (holotype BM [BM001014452 image!]).</comment></tp:nomenclature-citation><tp:nomenclature-citation><tp:taxon-name>
                <tp:taxon-name-part taxon-name-part-type="genus" reg="Messerschmidia">Messerschmidia</tp:taxon-name-part>
                <tp:taxon-name-part taxon-name-part-type="species" reg="argentea">argentea</tp:taxon-name-part>
              </tp:taxon-name><comment>(L.f.) I.M.Johnst., J. Arnold Arbor. 16: 164. 1935.</comment></tp:nomenclature-citation><tp:nomenclature-citation><tp:taxon-name>
                <tp:taxon-name-part taxon-name-part-type="genus" reg="Argusia">Argusia</tp:taxon-name-part>
                <tp:taxon-name-part taxon-name-part-type="species" reg="argentea">argentea</tp:taxon-name-part>
              </tp:taxon-name><comment>(L.f.) Heine, Fl. Nouv.-Calédonie &amp; Dépend. 7: 109. 1976.</comment></tp:nomenclature-citation></tp:nomenclature-citation-list></tp:nomenclature><tp:treatment-sec sec-type="material" id="SECID0EZPBG"><title>Type.</title><p>Based on <italic><tp:taxon-name><tp:taxon-name-part taxon-name-part-type="genus" reg="Tournefortia">Tournefortia</tp:taxon-name-part><tp:taxon-name-part taxon-name-part-type="species" reg="argentea">argentea</tp:taxon-name-part></tp:taxon-name></italic> L.f.</p></tp:treatment-sec><tp:treatment-sec sec-type="distribution" id="SECID0EKQBG"><title>Distribution.</title><p>China (Hainan), Taiwan, Japan (Ryukyu), Vietnam, Thailand (Fig. <xref ref-type="fig" rid="F1">1G</xref>), Malesia, New Guinea, Australia.</p></tp:treatment-sec><tp:treatment-sec sec-type="ecology" id="SECID0EUQBG"><title>Ecology.</title><p>Sandy beaches, flowering and fruiting from November to February.</p></tp:treatment-sec><tp:treatment-sec sec-type="material" id="SECID0EZQBG"><title>Specimens examined.</title><p>Thailand, Peninsular: Surat Thani, Ban Bua Put, Ko Samui, 14 May 1928, <italic>Kerr 15728</italic> (BK, E, K, TCD); Phangnga, Similan NP, 14 Nov 1996, <italic>Santisuk s.n</italic>. (BKF); Krabi, Lan Ta NP, 7 Jan 1992, <italic>Niyomdham 2854</italic> (BKF); Ko Lan Ta Yai, 20 Mar 1998, <italic>Chamchumroon 37</italic> (BKF); Satun, Adang, La-ngu, 15 Jan 1928, <italic>Kerr 14095</italic> (BK, K).</p><fig id="F4" position="float" orientation="portrait"><object-id xmlns:xlink="http://www.w3.org/1999/xlink" content-type="doi" xlink:type="simple">10.3897/phytokeys.232.103647.figure4</object-id><object-id xmlns:xlink="http://www.w3.org/1999/xlink" content-type="arpha" xlink:type="simple">FDCFDE73-FDE6-5C52-A55E-E561A65C5A71</object-id><label>Figure 4.</label><caption><p>Species of <italic><tp:taxon-name><tp:taxon-name-part taxon-name-part-type="genus" reg="Heliotropium">Heliotropium</tp:taxon-name-part></tp:taxon-name></italic> from Thailand <bold>A–C</bold><italic><tp:taxon-name><tp:taxon-name-part taxon-name-part-type="genus" reg="Heliotropium">H.</tp:taxon-name-part><tp:taxon-name-part taxon-name-part-type="species" reg="foertherianum">foertherianum</tp:taxon-name-part></tp:taxon-name></italic> Diane &amp; Hilger <bold>A</bold> inflorescence <bold>B</bold> habit <bold>C</bold> flowers <bold>D–F</bold><italic><tp:taxon-name><tp:taxon-name-part taxon-name-part-type="genus" reg="Heliotropium">H.</tp:taxon-name-part><tp:taxon-name-part taxon-name-part-type="species" reg="indicum">indicum</tp:taxon-name-part></tp:taxon-name></italic> L. <bold>D</bold> inflorescences <bold>E</bold> habit and inflorescence <bold>F</bold> young fruits. Photos by Kanokorn Rueangsawang.</p></caption><graphic xmlns:xlink="http://www.w3.org/1999/xlink" xlink:href="phytokeys-232-189_article-103647__-g004.jpg" position="float" orientation="portrait" xlink:type="simple" id="oo_910158.jpg"><uri content-type="original_file" xlink:type="simple">https://binary.pensoft.net/fig/910158</uri></graphic></fig></tp:treatment-sec><tp:treatment-sec sec-type="Vernacular" id="SECID0EMTBG"><title>Vernacular.</title><p>Nguang chang thale (งวงช้างทะเล).</p></tp:treatment-sec><tp:treatment-sec sec-type="description" id="SECID0ERTBG"><title>Diagnostic characters.</title><p><italic><tp:taxon-name><tp:taxon-name-part taxon-name-part-type="genus" reg="Heliotropium">Heliotropium</tp:taxon-name-part><tp:taxon-name-part taxon-name-part-type="species" reg="foertherianum">foertherianum</tp:taxon-name-part></tp:taxon-name></italic> is recognised by the combination of a small tree, oblanceolate or obovate leaves that are up to 20 cm long and have densely greyish tomentose hairs, subcorymbose inflorescence with peduncles up to 8 cm long, corollas as long as the calyx and fleshy fruits with a fleshy mesocarp and spongy endocarp.</p></tp:treatment-sec><tp:treatment-sec><!--Section generated to contain objects referenced in tp:taxon-treatment.--><fig id="F1" position="float" orientation="portrait"><object-id xmlns:xlink="http://www.w3.org/1999/xlink" content-type="doi" xlink:type="simple">10.3897/phytokeys.232.103647.figure1</object-id><object-id xmlns:xlink="http://www.w3.org/1999/xlink" content-type="arpha" xlink:type="simple">06CC01E1-7001-575C-A84A-51962F7EB905</object-id><label>Figure 1.</label><caption><p>Distribution of <tp:taxon-name><tp:taxon-name-part taxon-name-part-type="family">Heliotropiaceae</tp:taxon-name-part></tp:taxon-name> from Thailand, based on the specimens examined.</p></caption><graphic xmlns:xlink="http://www.w3.org/1999/xlink" xlink:href="phytokeys-232-189_article-103647__-g001.jpg" position="float" orientation="portrait" xlink:type="simple" id="oo_910155.jpg"><uri content-type="original_file" xlink:type="simple">https://binary.pensoft.net/fig/910155</uri></graphic></fig></tp:treatment-sec></tp:taxon-treatment>
