# Supplementary material for: ﻿A taxonomic synopsis of Heliotropiaceae and new combinations in Heliotropium from Thailand
Source: PhytoKeys. 2023 Sep 21;232:189–210. doi: 10.3897/phytokeys.232.103647 (PMC10539915; doi:10.3897/phytokeys.232.103647)
Supplement: XML Treatment for Heliotropium intonsum [file phytokeys.232.103647-treatment13.xml]

<!DOCTYPE tp:taxon-treatment
  PUBLIC "-//TaxonX//DTD Taxonomic Treatment Publishing DTD v0 20100105//EN" "tax-treatment-NSO.dtd">
<tp:taxon-treatment xmlns:tp="http://www.plazi.org/taxpub"><tp:treatment-meta><kwd-group><label>Taxon classification</label><kwd>
              <named-content content-type="kingdom">Plantae</named-content>
            </kwd><kwd>
              <named-content content-type="order">Boraginales</named-content>
            </kwd><kwd>
              <named-content content-type="family">Heliotropiaceae</named-content>
            </kwd></kwd-group><mixed-citation publication-type="journal"><person-group><name><surname>Rueangsawang</surname><given-names>Kanokorn</given-names></name><name><surname>Chantaranothai</surname><given-names>Pranom</given-names></name></person-group><article-title>﻿A taxonomic synopsis of <tp:taxon-name><tp:taxon-name-part taxon-name-part-type="family">Heliotropiaceae</tp:taxon-name-part></tp:taxon-name> and new combinations in <italic><tp:taxon-name><tp:taxon-name-part taxon-name-part-type="genus" reg="Heliotropium">Heliotropium</tp:taxon-name-part></tp:taxon-name></italic> from Thailand</article-title><source>PhytoKeys</source><day>21</day><month>09</month><year>2023</year><volume>232</volume><fpage>189</fpage><lpage>210</lpage><pub-id pub-id-type="doi">10.3897/phytokeys.232.103647</pub-id></mixed-citation></tp:treatment-meta><tp:nomenclature><label>﻿5.</label><tp:taxon-name>
            <object-id xmlns:xlink="http://www.w3.org/1999/xlink" content-type="arpha" xlink:type="simple">053C2173-7696-52D8-A810-92CB54313975</object-id>
            <tp:taxon-name-part taxon-name-part-type="genus" reg="Heliotropium">Heliotropium</tp:taxon-name-part>
            <tp:taxon-name-part taxon-name-part-type="species" reg="intonsum">intonsum</tp:taxon-name-part>
            <object-id xmlns:xlink="http://www.w3.org/1999/xlink" content-type="ipni" xlink:type="simple">urn:lsid:ipni.org:names:77327200-1</object-id>
          </tp:taxon-name><tp:taxon-authority>(Kerr) Rueangs. &amp; Chantar.</tp:taxon-authority><tp:taxon-status xmlns:xlink="http://www.w3.org/1999/xlink" xlink:type="simple">comb. nov.</tp:taxon-status><xref ref-type="fig" rid="F5">Fig. 5A</xref><tp:nomenclature-citation-list><tp:nomenclature-citation><tp:taxon-name>
                <tp:taxon-name-part taxon-name-part-type="genus" reg="Tournefortia">Tournefortia</tp:taxon-name-part>
                <tp:taxon-name-part taxon-name-part-type="species" reg="intonsa">intonsa</tp:taxon-name-part>
              </tp:taxon-name><comment>Kerr, Bull. Misc. Inform. Kew 1940: 185. 1940.</comment></tp:nomenclature-citation></tp:nomenclature-citation-list></tp:nomenclature><tp:treatment-sec sec-type="material" id="SECID0EYBAI"><title>Type.</title><p>Thailand, Doi Sutep, ca. 900 m alt., evergreen forest, <italic>Kerr 2285</italic> (holotype K [K000998142!]; isotypes BM [BM001209041!], E [E00766166!]).</p></tp:treatment-sec><tp:treatment-sec sec-type="distribution" id="SECID0EACAI"><title>Distribution.</title><p>Laos, Thailand (Fig. <xref ref-type="fig" rid="F1">1J</xref>).</p></tp:treatment-sec><tp:treatment-sec sec-type="ecology" id="SECID0EKCAI"><title>Ecology.</title><p>In deciduous forest, evergreen forest, flowering and fruiting from November to February.</p></tp:treatment-sec><tp:treatment-sec sec-type="material" id="SECID0EPCAI"><title>Specimens examined.</title><p>Thailand, Northern: Mae Hong Son, Pang Mapha, 580 m alt., 26 Feb 1968, <italic>Hansen &amp; Smitinand 12741</italic> (AAU, BKF, C, E, K); Chiang Mai, Doi Chiang Dao, 20 Mar 1956, <italic>Suvarnakoses 1121</italic> (BKF, K); ibid., 700 m alt., 18 Feb 1958, <italic>Sørensen et al. 1312</italic> (BKF); ibid., 23 Dec 1931, <italic>Put 4570</italic> (BK, E, K); ibid., 600–800 m alt., 14 Mar 1956, <italic>Garrett 1449</italic> (K, L); ibid., 600 m alt., 14 Mar 1956, <italic>Garrett 1476</italic> (K, L); ibid., 1,500 m alt., 17 Feb 1958, <italic>Smitinand 4218</italic> (BKF); ibid., 525 m alt., 26 Feb 1989, <italic>Maxwell 89</italic>–<italic>273</italic> (BKF, CMU, CMUB, L); ibid., 550 m alt., 10 Mar 1990, <italic>Maxwell 90</italic>–<italic>294</italic> (CMU); Chiang Rai, Doi Tung, 750 m alt., 15 Feb 2012, <italic>van de Bult 1241</italic> (BKF); Mae Sai, Huai Nam Dang, 612 m alt., 13 Jan 2011, <italic>Norsaengsri &amp; Tathana 7537</italic> (BKF, QBG); Mae Sai, Ban Phamee, 572 m alt., 15 Feb 2012, <italic>Norsaengsri &amp; Tathana 9003</italic> (QBG); Hua Yane, Mae Chan, 25 Jan 1970, <italic>Sutheesorn 1438</italic> (BK); Doi Tung, 1,400 m alt., 29 Jan 1989, <italic>Bragg 8</italic> (CMU, L); Phrae, Mae Khaen stream, 440 m alt., 5 Jan 1972, <italic>van Beusekom, et al. 4636</italic> (C, BKF, K); ibid., 22 Mar 1912, <italic>Vanpruck 454</italic> (K); Mae Yom NP, 400 m alt., 15 Dec 1993, <italic>Maxwell 93</italic>–<italic>1509</italic> (CMUB, L)]. North-eastern: Phetchabun, Chon Daen, 15 Jan 1969, <italic>Vacharapong 304</italic> (BK); Loei, Phu Suan Sai NP, 11 Mar 2008, <italic>Maknoi 2029</italic> (BKF, QBG); route to Sam Nuck Bab, 15 May 2008, <italic>Maknoi &amp; Srisaga 2302</italic> (BKF, QBG); Tad Hueang waterfall, 1,000 m alt., 16 May 2006, <italic>Maknoi 824</italic> (QBG); Na Haeo, 650 m alt., 27 Apr 1995, <italic>Nanakorn et al. 3239</italic> (QBG); Khon Kaen, Pha Bhroung Cave, Chum Phae, 14 Feb 1963, <italic>Chantanamuck 295</italic> (BK). South-western: Uthai Thani, Huai Haeng, 27 Apr 1963, <italic>Kasem 329</italic> (BK). South-eastern: Chanthaburi, Pong Nam Ron, 600 m alt., 12 Jan 1956, <italic>Smitinand 3192</italic> (BKF).</p><fig id="F5" position="float" orientation="portrait"><object-id xmlns:xlink="http://www.w3.org/1999/xlink" content-type="doi" xlink:type="simple">10.3897/phytokeys.232.103647.figure5</object-id><object-id xmlns:xlink="http://www.w3.org/1999/xlink" content-type="arpha" xlink:type="simple">19FDF31C-42D2-5316-BB4A-F935BFEB380D</object-id><label>Figure 5.</label><caption><p>Species of <italic><tp:taxon-name><tp:taxon-name-part taxon-name-part-type="genus" reg="Heliotropium">Heliotropium</tp:taxon-name-part></tp:taxon-name></italic> from Thailand <bold>A</bold><italic><tp:taxon-name><tp:taxon-name-part taxon-name-part-type="genus" reg="Heliotropium">H.</tp:taxon-name-part><tp:taxon-name-part taxon-name-part-type="species" reg="intonsum">intonsum</tp:taxon-name-part></tp:taxon-name></italic> (Kerr) Rueangs. &amp; Chantar. <bold>B</bold><italic><tp:taxon-name><tp:taxon-name-part taxon-name-part-type="genus" reg="Heliotropium">H.</tp:taxon-name-part><tp:taxon-name-part taxon-name-part-type="species" reg="montanum">montanum</tp:taxon-name-part></tp:taxon-name></italic> (Lour.) Rueangs. &amp; Chantar. Photos by Kanokorn Rueangsawang.</p></caption><graphic xmlns:xlink="http://www.w3.org/1999/xlink" xlink:href="phytokeys-232-189_article-103647__-g005.jpg" position="float" orientation="portrait" xlink:type="simple" id="oo_910159.jpg"><uri content-type="original_file" xlink:type="simple">https://binary.pensoft.net/fig/910159</uri></graphic></fig></tp:treatment-sec><tp:treatment-sec sec-type="Vernacular" id="SECID0E2FAI"><title>Vernacular.</title><p>Ya Nguang Chang Luang (หญ้างวงช้างหลวง).</p></tp:treatment-sec><tp:treatment-sec sec-type="description" id="SECID0EAGAI"><title>Diagnostic characters.</title><p><italic><tp:taxon-name><tp:taxon-name-part taxon-name-part-type="genus" reg="Heliotropium">Heliotropium</tp:taxon-name-part><tp:taxon-name-part taxon-name-part-type="species" reg="intonsum">intonsum</tp:taxon-name-part></tp:taxon-name></italic> is most similar to <italic><tp:taxon-name><tp:taxon-name-part taxon-name-part-type="genus" reg="Heliotropium">H.</tp:taxon-name-part><tp:taxon-name-part taxon-name-part-type="species" reg="montanum">montanum</tp:taxon-name-part></tp:taxon-name></italic> in its dichotomous branched inflorescences and subsessile pedicels, but differs in the leaves being oblong or elliptic with densely strigose hairs (vs. glabrous to glabrescent ovate-lanceolate leaves in <italic><tp:taxon-name><tp:taxon-name-part taxon-name-part-type="genus" reg="Heliotropium">H.</tp:taxon-name-part><tp:taxon-name-part taxon-name-part-type="species" reg="montanum">montanum</tp:taxon-name-part></tp:taxon-name></italic>) and both the inflorescences and corollas bear densely greyish tomentose hairs (vs. glabrous in <italic><tp:taxon-name><tp:taxon-name-part taxon-name-part-type="genus" reg="Heliotropium">H.</tp:taxon-name-part><tp:taxon-name-part taxon-name-part-type="species" reg="montanum">montanum</tp:taxon-name-part></tp:taxon-name></italic>).</p></tp:treatment-sec><tp:treatment-sec><!--Section generated to contain objects referenced in tp:taxon-treatment.--><fig id="F1" position="float" orientation="portrait"><object-id xmlns:xlink="http://www.w3.org/1999/xlink" content-type="doi" xlink:type="simple">10.3897/phytokeys.232.103647.figure1</object-id><object-id xmlns:xlink="http://www.w3.org/1999/xlink" content-type="arpha" xlink:type="simple">06CC01E1-7001-575C-A84A-51962F7EB905</object-id><label>Figure 1.</label><caption><p>Distribution of <tp:taxon-name><tp:taxon-name-part taxon-name-part-type="family">Heliotropiaceae</tp:taxon-name-part></tp:taxon-name> from Thailand, based on the specimens examined.</p></caption><graphic xmlns:xlink="http://www.w3.org/1999/xlink" xlink:href="phytokeys-232-189_article-103647__-g001.jpg" position="float" orientation="portrait" xlink:type="simple" id="oo_910155.jpg"><uri content-type="original_file" xlink:type="simple">https://binary.pensoft.net/fig/910155</uri></graphic></fig></tp:treatment-sec></tp:taxon-treatment>
