# Supplementary material for: ﻿A taxonomic synopsis of Heliotropiaceae and new combinations in Heliotropium from Thailand
Source: PhytoKeys. 2023 Sep 21;232:189–210. doi: 10.3897/phytokeys.232.103647 (PMC10539915; doi:10.3897/phytokeys.232.103647)
Supplement: XML Treatment for Heliotropium ovatum [file phytokeys.232.103647-treatment15.xml]

<!DOCTYPE tp:taxon-treatment
  PUBLIC "-//TaxonX//DTD Taxonomic Treatment Publishing DTD v0 20100105//EN" "tax-treatment-NSO.dtd">
<tp:taxon-treatment xmlns:tp="http://www.plazi.org/taxpub"><tp:treatment-meta><kwd-group><label>Taxon classification</label><kwd>
              <named-content content-type="kingdom">Plantae</named-content>
            </kwd><kwd>
              <named-content content-type="order">Boraginales</named-content>
            </kwd><kwd>
              <named-content content-type="family">Heliotropiaceae</named-content>
            </kwd></kwd-group><mixed-citation publication-type="journal"><person-group><name><surname>Rueangsawang</surname><given-names>Kanokorn</given-names></name><name><surname>Chantaranothai</surname><given-names>Pranom</given-names></name></person-group><article-title>﻿A taxonomic synopsis of <tp:taxon-name><tp:taxon-name-part taxon-name-part-type="family">Heliotropiaceae</tp:taxon-name-part></tp:taxon-name> and new combinations in <italic><tp:taxon-name><tp:taxon-name-part taxon-name-part-type="genus" reg="Heliotropium">Heliotropium</tp:taxon-name-part></tp:taxon-name></italic> from Thailand</article-title><source>PhytoKeys</source><day>21</day><month>09</month><year>2023</year><volume>232</volume><fpage>189</fpage><lpage>210</lpage><pub-id pub-id-type="doi">10.3897/phytokeys.232.103647</pub-id></mixed-citation></tp:treatment-meta><tp:nomenclature><label>﻿7.</label><tp:taxon-name>
            <object-id xmlns:xlink="http://www.w3.org/1999/xlink" content-type="arpha" xlink:type="simple">7AFF3525-C2FD-53FF-8F67-689AD23D37A5</object-id>
            <tp:taxon-name-part taxon-name-part-type="genus" reg="Heliotropium">Heliotropium</tp:taxon-name-part>
            <tp:taxon-name-part taxon-name-part-type="species" reg="ovatum">ovatum</tp:taxon-name-part>
            <object-id xmlns:xlink="http://www.w3.org/1999/xlink" content-type="ipni" xlink:type="simple">urn:lsid:ipni.org:names:77327202-1</object-id>
          </tp:taxon-name><tp:taxon-authority>(Wall. ex G.Don) Rueangs. &amp; Chantar.</tp:taxon-authority><tp:taxon-status xmlns:xlink="http://www.w3.org/1999/xlink" xlink:type="simple">comb. nov.</tp:taxon-status><tp:nomenclature-citation-list><tp:nomenclature-citation><tp:taxon-name>
                <tp:taxon-name-part taxon-name-part-type="genus" reg="Tournefortia">Tournefortia</tp:taxon-name-part>
                <tp:taxon-name-part taxon-name-part-type="species" reg="ovata">ovata</tp:taxon-name-part>
              </tp:taxon-name><comment>Wall. ex G.Don, Gen. Hist. 4: 369. 1837.</comment></tp:nomenclature-citation></tp:nomenclature-citation-list></tp:nomenclature><tp:treatment-sec sec-type="material" id="SECID0EWUAI"><title>Type.</title><p>Myanmar, Rangoon, <italic>Wallich Numer</italic>. <italic>List 908</italic> (holotype K [K001110253!]).</p></tp:treatment-sec><tp:treatment-sec sec-type="distribution" id="SECID0EAVAI"><title>Distribution.</title><p>India (Andaman Islands, Nicobar Islands), Myanmar, Thailand (Fig. <xref ref-type="fig" rid="F1">1L</xref>).</p></tp:treatment-sec><tp:treatment-sec sec-type="ecology" id="SECID0EKVAI"><title>Ecology.</title><p>Open or shaded, slightly disturbed area in mixed evergreen forest 400–500 m alt., flowering and fruiting from November to April.</p></tp:treatment-sec><tp:treatment-sec sec-type="material" id="SECID0EPVAI"><title>Specimens examined.</title><p>Thailand, Northern: Chiang Rai, Tham Luang-Khun Nam Nang Norn NP, Mae Sai, 560 m alt., 27 Mar 2012, <italic>Norsaengsri &amp; Tathana 9227</italic> (QBG); Mae Tak, 3 Mar 1958, <italic>SØrensen et al. 1865</italic> (BKF); Chiang Mai, Gnai, Tintok, 500 m alt., 8 Mar 1965, <italic>C.A. &amp; B.S. 270</italic> (BKF); Doi Chiang Dao, 750 m alt., 29 Mar 1995, <italic>Maxwell 95</italic>–<italic>269</italic> (BKF); ibid., 575 m alt., 11 Mar 1989, <italic>Maxwell 89</italic>–<italic>317</italic> (BKF, CMU, L); ibid., 550 m alt., 8 Mar 1965, <italic>Hambanond 270</italic> (BK); Phayao, Doi Pha Dam, Rom Yen Subdistrict, Chiang Kham, 890 m alt., 21 Feb 2013, <italic>La-ongsri et al., 2662</italic> (QBG); Lampang, Mae Pukaung, 6 Mar 1925, <italic>Winit 1282</italic> (BK, K); Nan, Song Khwae, Nam Pan Village, 350 m alt., 12 Jan 2011, <italic>Srithi 630</italic> (QBG); Tak, Lan Sang NP, 2 Jan 1969, <italic>Cheviwat &amp; Nimanong 10</italic> (BKF); Phrae, 500 m alt., 22 Mar 1913, <italic>Vanpruck 454</italic> (BKF, K); Huai Rai, 13 Mar 1961, <italic>Chanthamuk 6</italic> (BKF); ibid., 13 Mar 1961, <italic>Chanthamuk 9</italic> (BKF); ibid., 23 Mar 1961, <italic>Phengklai 66</italic> (BKF, C, K); 26 Jan 1913, <italic>Vanpruck 357</italic> (BKF, K); Sukhothai, Srisatchanalai NP, route to Tad Dao Waterfall, 3 Feb 2015, <italic>Maknoi 7243</italic> (QBG). North-eastern: Phetchabun, Nam Nao NP, 18 Feb 2014, <italic>Maknoi 6553</italic> (QBG). Eastern: Nakhon Ratchasima, Bua Yai, 400 m alt., 29 Nov 1924, <italic>Kerr 9487</italic> (BM, BK, E, K, L). South-western: Kanchanaburi, Si Sawat, Dongyai, 50 m alt., 17 Aug 1971, <italic>Phengklai et al. 3016</italic> (BKF), ibid., 600 m alt., 17 Jan 1926, <italic>Kerr 10233</italic> (BM, BK, K, E); Thung Yai Naresuan WS, Sangklaburi, 475 m alt., 11 Apr 1994, <italic>Maxwell 94</italic>–<italic>489</italic> (CMUB, L); Prachuap Khiri Khan, Pran Buri, 25 Nov 1929, <italic>Put 2449</italic> (BM, BK, K).</p></tp:treatment-sec><tp:treatment-sec sec-type="Vernacular" id="SECID0EHXAI"><title>Vernacular.</title><p>Liang (เหลียง).</p></tp:treatment-sec><tp:treatment-sec sec-type="description" id="SECID0EMXAI"><title>Diagnostic characters.</title><p><italic><tp:taxon-name><tp:taxon-name-part taxon-name-part-type="genus" reg="Heliotropium">Heliotropium</tp:taxon-name-part><tp:taxon-name-part taxon-name-part-type="species" reg="ovatum">ovatum</tp:taxon-name-part></tp:taxon-name></italic> is similar to <italic><tp:taxon-name><tp:taxon-name-part taxon-name-part-type="genus" reg="Heliotropium">H.</tp:taxon-name-part><tp:taxon-name-part taxon-name-part-type="species" reg="biblianum">biblianum</tp:taxon-name-part></tp:taxon-name></italic> in having ovate or ovate-lanceolate leaves, but differs in the 5-merous flower and densely minute tubercules on the lower leaf when dry (vs. 4-merous flowers and minute tubercules on both leaf surfaces in <italic><tp:taxon-name><tp:taxon-name-part taxon-name-part-type="genus" reg="Heliotropium">H.</tp:taxon-name-part><tp:taxon-name-part taxon-name-part-type="species" reg="biblianum">biblianum</tp:taxon-name-part></tp:taxon-name></italic>).</p></tp:treatment-sec><tp:treatment-sec><!--Section generated to contain objects referenced in tp:taxon-treatment.--><fig id="F1" position="float" orientation="portrait"><object-id xmlns:xlink="http://www.w3.org/1999/xlink" content-type="doi" xlink:type="simple">10.3897/phytokeys.232.103647.figure1</object-id><object-id xmlns:xlink="http://www.w3.org/1999/xlink" content-type="arpha" xlink:type="simple">06CC01E1-7001-575C-A84A-51962F7EB905</object-id><label>Figure 1.</label><caption><p>Distribution of <tp:taxon-name><tp:taxon-name-part taxon-name-part-type="family">Heliotropiaceae</tp:taxon-name-part></tp:taxon-name> from Thailand, based on the specimens examined.</p></caption><graphic xmlns:xlink="http://www.w3.org/1999/xlink" xlink:href="phytokeys-232-189_article-103647__-g001.jpg" position="float" orientation="portrait" xlink:type="simple" id="oo_910155.jpg"><uri content-type="original_file" xlink:type="simple">https://binary.pensoft.net/fig/910155</uri></graphic></fig></tp:treatment-sec></tp:taxon-treatment>
